# Supplementary material for: Effects of Lactobacillus reuteri supplementation on the gut microbiota in extremely preterm infants in a randomized placebo-controlled trial
Source: Cell Rep Med. 2021 Feb 22;2(3):100206. doi: 10.1016/j.xcrm.2021.100206 (PMC7974321; doi:10.1016/j.xcrm.2021.100206)
Supplement: Table S10. Metadata and qPCR data for all infant samples, related to STAR methods, subsection Data and code availability [file mmc2.xlsx]

## Sheet: Readme
Variable	Description	Abbreviation	Units
Unique_name	ENA uinque name
Sample_Accession	ENA accession number
Timepoint	Sampling time points	w: week; y: year; PMW36: post_menstrual 36
Inclusion_site	Inclusion site	L: Linköping; S: Stockholm
Supplementation	Supplementation
qPCR	Lactobacillus reuteri DSM 17938 qPCR		L. reuteri bacteria per 1 g wet faeces.
Apgar_5	Apgar score at 5 minutes
Apgar_10	Apgar score at 10 minutes
SGA	Small for gestational age (weight <2 SD)	0: no; 1: yes
Gender	Gender	F: femnale; M: male
Delivery	Delivery mode	V: vaginal; C: C-section
Multiple_pregnancy	Infants from multiple pregnancy	0: no; 1: yes
Smoking	Maternal smoking	0: no; 1: yes
Preeclampsia	Preeclampsia	0: no; 1: yes
Chorioamnionitis	Chorioamnionitis	0: no; 1: yes
PROM	Premature rupture of membranes	0: no; 1: yes
Maternal_antibiotics	Maternal antibiotics	0: no; 1: yes
Antenatal_corticosteroids	Antenatal corticosteroids	0: no; 1: yes
Weight	Weight within the actual, corrected with delta z-score		delta z-score
Length	Length within the actual week, corrected with delta z-score		delta z-score
Head	Head circumference within the actual week, corrected with delta z-score		delta z-score
Sepsis	Culture proven sepsis		days to onset
NEC	NEC (Bells II)		days to onset
Antibiotics	Treatment with antibiotics		days on antibiotics within the actual week
Corticosteroids	Corticosteroids administration		days with corticosteroids within the actual week
Insuline	Insuline administration		days with insuline within the actual week
Unique sample name
Sample Accession
Timepoint
Inclusion site
Supplementation
qPCR
Gestational age (weeks)
Birth weight (g)
Birth weight (z-score)
Birth length (cm)
Birth length (z-score)
Birth head circumference (cm)
Birth head circumference (z-score)
Apgar score at 5 minutes
Apgar score at 10 minutes
Small for gestational age (weight <2 SD)
Gender
Delivery
Infants from multiple pregnancy
Maternal smoking
Preeclampsia
Chorioamnionitis
Preterm premature rupture of membranes
Maternal antibiotics
Antenatal corticosteroids
Weight week (delta z-score)
Length week (delta z-score)
Head circumference
Culture proven sepsis (days to onset)
NEC Bells III (days to onset)
Timepoint
Antibiotic days within the week
corticosteroid
Insulin
Unique sample name
Sample Accession
Timepoint
Inclusion site
Supplementation
qPCR
Gestational age (weeks)
Birth weight (g)
Birth weight (z-score)
Birth length (cm)
Birth length (z-score)
Birth head circumference (cm)
Birth head circumference (z-score)
Apgar score at 5 minutes
Apgar score at 10 minutes
Small for gestational age (weight <2 SD)
Gender
Delivery
Infants from multiple pregnancy
Maternal smoking
Preeclampsia
Chorioamnionitis
Preterm premature rupture of membranes
Maternal antibiotics
Antenatal corticosteroids
Weight week (delta z-score)
Length week (delta z-score)
Head circumference
Culture proven sepsis (days to onset)
NEC Bells III (days to onset)
Timepoint
Antibiotic days within the week
corticosteroid
Insulin
Unique sample name
Sample Accession
Timepoint
Inclusion site
Supplementation
qPCR
Gestational age (weeks)
Birth weight (g)
Birth weight (z-score)
Birth length (cm)
Birth length (z-score)
Birth head circumference (cm)
Birth head circumference (z-score)
Apgar score at 5 minutes
Apgar score at 10 minutes
Small for gestational age (weight <2 SD)
Gender
Delivery
Infants from multiple pregnancy
Maternal smoking
Preeclampsia
Chorioamnionitis
Preterm premature rupture of membranes
Maternal antibiotics
Antenatal corticosteroids
Weight week (delta z-score)
Length week (delta z-score)
Head circumference
Culture proven sepsis (days to onset)
NEC Bells III (days to onset)
Timepoint
Antibiotic days within the week
corticosteroid
Insulin
Unique sample name
Sample Accession
Timepoint
Inclusion site
Supplementation
qPCR
Gestational age (weeks)
Birth weight (g)
Birth weight (z-score)
Birth length (cm)
Birth length (z-score)
Birth head circumference (cm)
Birth head circumference (z-score)
Apgar score at 5 minutes
Apgar score at 10 minutes
Small for gestational age (weight <2 SD)
Gender
Delivery
Infants from multiple pregnancy
Maternal smoking
Preeclampsia
Chorioamnionitis
Preterm premature rupture of membranes
Maternal antibiotics
Antenatal corticosteroids
Weight week (delta z-score)
Length week (delta z-score)
Head circumference
Culture proven sepsis (days to onset)
NEC Bells III (days to onset)
Timepoint
Antibiotic days within the week
corticosteroid
Insulin
Unique sample name
Sample Accession
Timepoint
Inclusion site
Supplementation
qPCR
Gestational age (weeks)
Birth weight (g)
Birth weight (z-score)
Birth length (cm)
Birth length (z-score)
Birth head circumference (cm)
Birth head circumference (z-score)
Apgar score at 5 minutes
Apgar score at 10 minutes
Small for gestational age (weight <2 SD)
Gender
Delivery
Infants from multiple pregnancy
Maternal smoking
Preeclampsia
Chorioamnionitis
Preterm premature rupture of membranes
Maternal antibiotics
Antenatal corticosteroids
Weight week (delta z-score)
Length week (delta z-score)
Head circumference
Culture proven sepsis (days to onset)
NEC Bells III (days to onset)
Timepoint
Antibiotic days within the week
corticosteroid
Insulin
Unique sample name
Sample Accession
Timepoint
Inclusion site
Supplementation
qPCR
Gestational age (weeks)
Birth weight (g)
Birth weight (z-score)
Birth length (cm)
Birth length (z-score)
Birth head circumference (cm)
Birth head circumference (z-score)
Apgar score at 5 minutes
Apgar score at 10 minutes
Small for gestational age (weight <2 SD)
Gender
Delivery
Infants from multiple pregnancy
Maternal smoking
Preeclampsia
Chorioamnionitis
Preterm premature rupture of membranes
Maternal antibiotics
Antenatal corticosteroids
Weight week (delta z-score)
Length week (delta z-score)
Head circumference
Culture proven sepsis (days to onset)
NEC Bells III (days to onset)
Timepoint
Antibiotic days within the week
corticosteroid
Insulin
Unique sample name
Sample Accession
Timepoint
Inclusion site
Supplementation
qPCR
Gestational age (weeks)
Birth weight (g)
Birth weight (z-score)
Birth length (cm)
Birth length (z-score)
Birth head circumference (cm)
Birth head circumference (z-score)
Apgar score at 5 minutes
Apgar score at 10 minutes
Small for gestational age (weight <2 SD)
Gender
Delivery
Infants from multiple pregnancy
Maternal smoking
Preeclampsia
Chorioamnionitis
Preterm premature rupture of membranes
Maternal antibiotics
Antenatal corticosteroids
Weight week (delta z-score)
Length week (delta z-score)
Head circumference
Culture proven sepsis (days to onset)
NEC Bells III (days to onset)
Timepoint
Antibiotic days within the week
corticosteroid
Insulin
Unique sample name
Sample Accession
Timepoint
Inclusion site
Supplementation
qPCR
Gestational age (weeks)
Birth weight (g)
Birth weight (z-score)
Birth length (cm)
Birth length (z-score)
Birth head circumference (cm)
Birth head circumference (z-score)
Apgar score at 5 minutes
Apgar score at 10 minutes
Small for gestational age (weight <2 SD)
Gender
Delivery
Infants from multiple pregnancy
Maternal smoking
Preeclampsia
Chorioamnionitis
Preterm premature rupture of membranes
Maternal antibiotics
Antenatal corticosteroids
Weight week (delta z-score)
Length week (delta z-score)
Head circumference
Culture proven sepsis (days to onset)
NEC Bells III (days to onset)
Timepoint
Antibiotic days within the week
corticosteroid
Insulin
Unique sample name
Sample Accession
Timepoint
Inclusion site
Supplementation
qPCR
Gestational age (weeks)
Birth weight (g)
Birth weight (z-score)
Birth length (cm)
Birth length (z-score)
Birth head circumference (cm)
Birth head circumference (z-score)
Apgar score at 5 minutes
Apgar score at 10 minutes
Small for gestational age (weight <2 SD)
Gender
Delivery
Infants from multiple pregnancy
Maternal smoking
Preeclampsia
Chorioamnionitis
Preterm premature rupture of membranes
Maternal antibiotics
Antenatal corticosteroids
Weight week (delta z-score)
Length week (delta z-score)
Head circumference
Culture proven sepsis (days to onset)
NEC Bells III (days to onset)
Timepoint
Antibiotic days within the week
corticosteroid
Insulin
Unique sample name
Sample Accession
Timepoint
Inclusion site
Supplementation
qPCR
Gestational age (weeks)
Birth weight (g)
Birth weight (z-score)
Birth length (cm)
Birth length (z-score)
Birth head circumference (cm)
Birth head circumference (z-score)
Apgar score at 5 minutes
Apgar score at 10 minutes
Small for gestational age (weight <2 SD)
Gender
Delivery
Infants from multiple pregnancy
Maternal smoking
Preeclampsia
Chorioamnionitis
Preterm premature rupture of membranes
Maternal antibiotics
Antenatal corticosteroids
Weight week (delta z-score)
Length week (delta z-score)
Head circumference
Culture proven sepsis (days to onset)
NEC Bells III (days to onset)
Timepoint
Antibiotic days within the week
corticosteroid
Insulin
Unique sample name
Sample Accession
Timepoint
Inclusion site
Supplementation
qPCR
Gestational age (weeks)
Birth weight (g)
Birth weight (z-score)
Birth length (cm)
Birth length (z-score)
Birth head circumference (cm)
Birth head circumference (z-score)
Apgar score at 5 minutes
Apgar score at 10 minutes
Small for gestational age (weight <2 SD)
Gender
Delivery
Infants from multiple pregnancy
Maternal smoking
Preeclampsia
Chorioamnionitis
Preterm premature rupture of membranes
Maternal antibiotics
Antenatal corticosteroids
Weight week (delta z-score)
Length week (delta z-score)
Head circumference
Culture proven sepsis (days to onset)
NEC Bells III (days to onset)
Timepoint
Antibiotic days within the week
corticosteroid
Insulin
Unique sample name
Sample Accession
Timepoint
Inclusion site
Supplementation
qPCR
Gestational age (weeks)
Birth weight (g)
Birth weight (z-score)
Birth length (cm)
Birth length (z-score)
Birth head circumference (cm)
Birth head circumference (z-score)
Apgar score at 5 minutes
Apgar score at 10 minutes
Small for gestational age (weight <2 SD)
Gender
Delivery
Infants from multiple pregnancy
Maternal smoking
Preeclampsia
Chorioamnionitis
Preterm premature rupture of membranes
Maternal antibiotics
Antenatal corticosteroids
Weight week (delta z-score)
Length week (delta z-score)
Head circumference
Culture proven sepsis (days to onset)
NEC Bells III (days to onset)
Timepoint
Antibiotic days within the week
corticosteroid
Insulin
Unique sample name
Sample Accession
Timepoint
Inclusion site
Supplementation
qPCR
Gestational age (weeks)
Birth weight (g)
Birth weight (z-score)
Birth length (cm)
Birth length (z-score)
Birth head circumference (cm)
Birth head circumference (z-score)
Apgar score at 5 minutes
Apgar score at 10 minutes
Small for gestational age (weight <2 SD)
Gender
Delivery
Infants from multiple pregnancy
Maternal smoking
Preeclampsia
Chorioamnionitis
Preterm premature rupture of membranes
Maternal antibiotics
Antenatal corticosteroids
Weight week (delta z-score)
Length week (delta z-score)
Head circumference
Culture proven sepsis (days to onset)
NEC Bells III (days to onset)
Timepoint
Antibiotic days within the week
corticosteroid
Insulin
Unique sample name
Sample Accession
Timepoint
Inclusion site
Supplementation
qPCR
Gestational age (weeks)
Birth weight (g)
Birth weight (z-score)
Birth length (cm)
Birth length (z-score)
Birth head circumference (cm)
Birth head circumference (z-score)
Apgar score at 5 minutes
Apgar score at 10 minutes
Small for gestational age (weight <2 SD)
Gender
Delivery
Infants from multiple pregnancy
Maternal smoking
Preeclampsia
Chorioamnionitis
Preterm premature rupture of membranes
Maternal antibiotics
Antenatal corticosteroids
Weight week (delta z-score)
Length week (delta z-score)
Head circumference
Culture proven sepsis (days to onset)
NEC Bells III (days to onset)
Timepoint
Antibiotic days within the week
corticosteroid
Insulin
Unique sample name
Sample Accession
Timepoint
Inclusion site
Supplementation
qPCR
Gestational age (weeks)
Birth weight (g)
Birth weight (z-score)
Birth length (cm)
Birth length (z-score)
Birth head circumference (cm)
Birth head circumference (z-score)
Apgar score at 5 minutes
Apgar score at 10 minutes
Small for gestational age (weight <2 SD)
Gender
Delivery
Infants from multiple pregnancy
Maternal smoking
Preeclampsia
Chorioamnionitis
Preterm premature rupture of membranes
Maternal antibiotics
Antenatal corticosteroids
Weight week (delta z-score)
Length week (delta z-score)
Head circumference
Culture proven sepsis (days to onset)
NEC Bells III (days to onset)
Timepoint
Antibiotic days within the week
corticosteroid
Insulin
Unique sample name
Sample Accession
Timepoint
Inclusion site
Supplementation
qPCR
Gestational age (weeks)
Birth weight (g)
Birth weight (z-score)
Birth length (cm)
Birth length (z-score)
Birth head circumference (cm)
Birth head circumference (z-score)
Apgar score at 5 minutes
Apgar score at 10 minutes
Small for gestational age (weight <2 SD)
Gender
Delivery
Infants from multiple pregnancy
Maternal smoking
Preeclampsia
Chorioamnionitis
Preterm premature rupture of membranes
Maternal antibiotics
Antenatal corticosteroids
Weight week (delta z-score)
Length week (delta z-score)
Head circumference
Culture proven sepsis (days to onset)
NEC Bells III (days to onset)
Timepoint
Antibiotic days within the week
corticosteroid
Insulin
Unique sample name
Sample Accession
Timepoint
Inclusion site
Supplementation
qPCR
Gestational age (weeks)
Birth weight (g)
Birth weight (z-score)
Birth length (cm)
Birth length (z-score)
Birth head circumference (cm)
Birth head circumference (z-score)
Apgar score at 5 minutes
Apgar score at 10 minutes
Small for gestational age (weight <2 SD)
Gender
Delivery
Infants from multiple pregnancy
Maternal smoking
Preeclampsia
Chorioamnionitis
Preterm premature rupture of membranes
Maternal antibiotics
Antenatal corticosteroids
Weight week (delta z-score)
Length week (delta z-score)
Head circumference
Culture proven sepsis (days to onset)
NEC Bells III (days to onset)
Timepoint
Antibiotic days within the week
corticosteroid
Insulin
Unique sample name
Sample Accession
Timepoint
Inclusion site
Supplementation
qPCR
Gestational age (weeks)
Birth weight (g)
Birth weight (z-score)
Birth length (cm)
Birth length (z-score)
Birth head circumference (cm)
Birth head circumference (z-score)
Apgar score at 5 minutes
Apgar score at 10 minutes
Small for gestational age (weight <2 SD)
Gender
Delivery
Infants from multiple pregnancy
Maternal smoking
Preeclampsia
Chorioamnionitis
Preterm premature rupture of membranes
Maternal antibiotics
Antenatal corticosteroids
Weight week (delta z-score)
Length week (delta z-score)
Head circumference
Culture proven sepsis (days to onset)
NEC Bells III (days to onset)
Timepoint
Antibiotic days within the week
corticosteroid
Insulin
Unique sample name
Sample Accession
Timepoint
Inclusion site
Supplementation
qPCR
Gestational age (weeks)
Birth weight (g)
Birth weight (z-score)
Birth length (cm)
Birth length (z-score)
Birth head circumference (cm)
Birth head circumference (z-score)
Apgar score at 5 minutes
Apgar score at 10 minutes
Small for gestational age (weight <2 SD)
Gender
Delivery
Infants from multiple pregnancy
Maternal smoking
Preeclampsia
Chorioamnionitis
Preterm premature rupture of membranes
Maternal antibiotics
Antenatal corticosteroids
Weight week (delta z-score)
Length week (delta z-score)
Head circumference
Culture proven sepsis (days to onset)
NEC Bells III (days to onset)
Timepoint
Antibiotic days within the week
corticosteroid
Insulin
Unique sample name
Sample Accession
Timepoint
Inclusion site
Supplementation
qPCR
Gestational age (weeks)
Birth weight (g)
Birth weight (z-score)
Birth length (cm)
Birth length (z-score)
Birth head circumference (cm)
Birth head circumference (z-score)
Apgar score at 5 minutes
Apgar score at 10 minutes
Small for gestational age (weight <2 SD)
Gender
Delivery
Infants from multiple pregnancy
Maternal smoking
Preeclampsia
Chorioamnionitis
Preterm premature rupture of membranes
Maternal antibiotics
Antenatal corticosteroids
Weight week (delta z-score)
Length week (delta z-score)
Head circumference
Culture proven sepsis (days to onset)
NEC Bells III (days to onset)
Timepoint
Antibiotic days within the week
corticosteroid
Insulin
Unique sample name
Sample Accession
Timepoint
Inclusion site
Supplementation
qPCR
Gestational age (weeks)
Birth weight (g)
Birth weight (z-score)
Birth length (cm)
Birth length (z-score)
Birth head circumference (cm)
Birth head circumference (z-score)
Apgar score at 5 minutes
Apgar score at 10 minutes
Small for gestational age (weight <2 SD)
Gender
Delivery
Infants from multiple pregnancy
Maternal smoking
Preeclampsia
Chorioamnionitis
Preterm premature rupture of membranes
Maternal antibiotics
Antenatal corticosteroids
Weight week (delta z-score)
Length week (delta z-score)
Head circumference
Culture proven sepsis (days to onset)
NEC Bells III (days to onset)
Timepoint
Antibiotic days within the week
corticosteroid
Insulin
Unique sample name
Sample Accession
Timepoint
Inclusion site
Supplementation
qPCR
Gestational age (weeks)
Birth weight (g)
Birth weight (z-score)
Birth length (cm)
Birth length (z-score)
Birth head circumference (cm)
Birth head circumference (z-score)
Apgar score at 5 minutes
Apgar score at 10 minutes
Small for gestational age (weight <2 SD)
Gender
Delivery
Infants from multiple pregnancy
Maternal smoking
Preeclampsia
Chorioamnionitis
Preterm premature rupture of membranes
Maternal antibiotics
Antenatal corticosteroids
Weight week (delta z-score)
Length week (delta z-score)
Head circumference
Culture proven sepsis (days to onset)
NEC Bells III (days to onset)
Timepoint
Antibiotic days within the week
corticosteroid
Insulin
Unique sample name
Sample Accession
Timepoint
Inclusion site
Supplementation
qPCR
Gestational age (weeks)
Birth weight (g)
Birth weight (z-score)
Birth length (cm)
Birth length (z-score)
Birth head circumference (cm)
Birth head circumference (z-score)
Apgar score at 5 minutes
Apgar score at 10 minutes
Small for gestational age (weight <2 SD)
Gender
Delivery
Infants from multiple pregnancy
Maternal smoking
Preeclampsia
Chorioamnionitis
Preterm premature rupture of membranes
Maternal antibiotics
Antenatal corticosteroids
Weight week (delta z-score)
Length week (delta z-score)
Head circumference
Culture proven sepsis (days to onset)
NEC Bells III (days to onset)
Timepoint
Antibiotic days within the week
corticosteroid
Insulin
Unique sample name
Sample Accession
Timepoint
Inclusion site
Supplementation
qPCR
Gestational age (weeks)
Birth weight (g)
Birth weight (z-score)
Birth length (cm)
Birth length (z-score)
Birth head circumference (cm)
Birth head circumference (z-score)
Apgar score at 5 minutes
Apgar score at 10 minutes
Small for gestational age (weight <2 SD)
Gender
Delivery
Infants from multiple pregnancy
Maternal smoking
Preeclampsia
Chorioamnionitis
Preterm premature rupture of membranes
Maternal antibiotics
Antenatal corticosteroids
Weight week (delta z-score)
Length week (delta z-score)
Head circumference
Culture proven sepsis (days to onset)
NEC Bells III (days to onset)
Timepoint
Antibiotic days within the week
corticosteroid
Insulin
Unique sample name
Sample Accession
Timepoint
Inclusion site
Supplementation
qPCR
Gestational age (weeks)
Birth weight (g)
Birth weight (z-score)
Birth length (cm)
Birth length (z-score)
Birth head circumference (cm)
Birth head circumference (z-score)
Apgar score at 5 minutes
Apgar score at 10 minutes
Small for gestational age (weight <2 SD)
Gender
Delivery
Infants from multiple pregnancy
Maternal smoking
Preeclampsia
Chorioamnionitis
Preterm premature rupture of membranes
Maternal antibiotics
Antenatal corticosteroids
Weight week (delta z-score)
Length week (delta z-score)
Head circumference
Culture proven sepsis (days to onset)
NEC Bells III (days to onset)
Timepoint
Antibiotic days within the week
corticosteroid
Insulin
Unique sample name
Sample Accession
Timepoint
Inclusion site
Supplementation
qPCR
Gestational age (weeks)
Birth weight (g)
Birth weight (z-score)
Birth length (cm)
Birth length (z-score)
Birth head circumference (cm)
Birth head circumference (z-score)
Apgar score at 5 minutes
Apgar score at 10 minutes
Small for gestational age (weight <2 SD)
Gender
Delivery
Infants from multiple pregnancy
Maternal smoking
Preeclampsia
Chorioamnionitis
Preterm premature rupture of membranes
Maternal antibiotics
Antenatal corticosteroids
Weight week (delta z-score)
Length week (delta z-score)
Head circumference
Culture proven sepsis (days to onset)
NEC Bells III (days to onset)
Timepoint
Antibiotic days within the week
corticosteroid
Insulin
Unique sample name
Sample Accession
Timepoint
Inclusion site
Supplementation
qPCR
Gestational age (weeks)
Birth weight (g)
Birth weight (z-score)
Birth length (cm)
Birth length (z-score)
Birth head circumference (cm)
Birth head circumference (z-score)
Apgar score at 5 minutes
Apgar score at 10 minutes
Small for gestational age (weight <2 SD)
Gender
Delivery
Infants from multiple pregnancy
Maternal smoking
Preeclampsia
Chorioamnionitis
Preterm premature rupture of membranes
Maternal antibiotics
Antenatal corticosteroids
Weight week (delta z-score)
Length week (delta z-score)
Head circumference
Culture proven sepsis (days to onset)
NEC Bells III (days to onset)
Timepoint
Antibiotic days within the week
corticosteroid
Insulin
Unique sample name
Sample Accession
Timepoint
Inclusion site
Supplementation
qPCR
Gestational age (weeks)
Birth weight (g)
Birth weight (z-score)
Birth length (cm)
Birth length (z-score)
Birth head circumference (cm)
Birth head circumference (z-score)
Apgar score at 5 minutes
Apgar score at 10 minutes
Small for gestational age (weight <2 SD)
Gender
Delivery
Infants from multiple pregnancy
Maternal smoking
Preeclampsia
Chorioamnionitis
Preterm premature rupture of membranes
Maternal antibiotics
Antenatal corticosteroids
Weight week (delta z-score)
Length week (delta z-score)
Head circumference
Culture proven sepsis (days to onset)
NEC Bells III (days to onset)
Timepoint
Antibiotic days within the week
corticosteroid
Insulin
Unique sample name
Sample Accession
Timepoint
Inclusion site
Supplementation
qPCR
Gestational age (weeks)
Birth weight (g)
Birth weight (z-score)
Birth length (cm)
Birth length (z-score)
Birth head circumference (cm)
Birth head circumference (z-score)
Apgar score at 5 minutes
Apgar score at 10 minutes
Small for gestational age (weight <2 SD)
Gender
Delivery
Infants from multiple pregnancy
Maternal smoking
Preeclampsia
Chorioamnionitis
Preterm premature rupture of membranes
Maternal antibiotics
Antenatal corticosteroids
Weight week (delta z-score)
Length week (delta z-score)
Head circumference
Culture proven sepsis (days to onset)
NEC Bells III (days to onset)
Timepoint
Antibiotic days within the week
corticosteroid
Insulin
Unique sample name
Sample Accession
Timepoint
Inclusion site
Supplementation
qPCR
Gestational age (weeks)
Birth weight (g)
Birth weight (z-score)
Birth length (cm)
Birth length (z-score)
Birth head circumference (cm)
Birth head circumference (z-score)
Apgar score at 5 minutes
Apgar score at 10 minutes
Small for gestational age (weight <2 SD)
Gender
Delivery
Infants from multiple pregnancy
Maternal smoking
Preeclampsia
Chorioamnionitis
Preterm premature rupture of membranes
Maternal antibiotics
Antenatal corticosteroids
Weight week (delta z-score)
Length week (delta z-score)
Head circumference
Culture proven sepsis (days to onset)
NEC Bells III (days to onset)
Timepoint
Antibiotic days within the week
corticosteroid
Insulin
Unique sample name
Sample Accession
Timepoint
Inclusion site
Supplementation
qPCR
Gestational age (weeks)
Birth weight (g)
Birth weight (z-score)
Birth length (cm)
Birth length (z-score)
Birth head circumference (cm)
Birth head circumference (z-score)
Apgar score at 5 minutes
Apgar score at 10 minutes
Small for gestational age (weight <2 SD)
Gender
Delivery
Infants from multiple pregnancy
Maternal smoking
Preeclampsia
Chorioamnionitis
Preterm premature rupture of membranes
Maternal antibiotics
Antenatal corticosteroids
Weight week (delta z-score)
Length week (delta z-score)
Head circumference
Culture proven sepsis (days to onset)
NEC Bells III (days to onset)
Timepoint
Antibiotic days within the week
corticosteroid
Insulin
Unique sample name
Sample Accession
Timepoint
Inclusion site
Supplementation
qPCR
Gestational age (weeks)
Birth weight (g)
Birth weight (z-score)
Birth length (cm)
Birth length (z-score)
Birth head circumference (cm)
Birth head circumference (z-score)
Apgar score at 5 minutes
Apgar score at 10 minutes
Small for gestational age (weight <2 SD)
Gender
Delivery
Infants from multiple pregnancy
Maternal smoking
Preeclampsia
Chorioamnionitis
Preterm premature rupture of membranes
Maternal antibiotics
Antenatal corticosteroids
Weight week (delta z-score)
Length week (delta z-score)
Head circumference
Culture proven sepsis (days to onset)
NEC Bells III (days to onset)
Timepoint
Antibiotic days within the week
corticosteroid
Insulin
Unique sample name
Sample Accession
Timepoint
Inclusion site
Supplementation
qPCR
Gestational age (weeks)
Birth weight (g)
Birth weight (z-score)
Birth length (cm)
Birth length (z-score)
Birth head circumference (cm)
Birth head circumference (z-score)
Apgar score at 5 minutes
Apgar score at 10 minutes
Small for gestational age (weight <2 SD)
Gender
Delivery
Infants from multiple pregnancy
Maternal smoking
Preeclampsia
Chorioamnionitis
Preterm premature rupture of membranes
Maternal antibiotics
Antenatal corticosteroids
Weight week (delta z-score)
Length week (delta z-score)
Head circumference
Culture proven sepsis (days to onset)
NEC Bells III (days to onset)
Timepoint
Antibiotic days within the week
corticosteroid
Insulin
Unique sample name
Sample Accession
Timepoint
Inclusion site
Supplementation
qPCR
Gestational age (weeks)
Birth weight (g)
Birth weight (z-score)
Birth length (cm)
Birth length (z-score)
Birth head circumference (cm)
Birth head circumference (z-score)
Apgar score at 5 minutes
Apgar score at 10 minutes
Small for gestational age (weight <2 SD)
Gender
Delivery
Infants from multiple pregnancy
Maternal smoking
Preeclampsia
Chorioamnionitis
Preterm premature rupture of membranes
Maternal antibiotics
Antenatal corticosteroids
Weight week (delta z-score)
Length week (delta z-score)
Head circumference
Culture proven sepsis (days to onset)
NEC Bells III (days to onset)
Timepoint
Antibiotic days within the week
corticosteroid
Insulin
Unique sample name
Sample Accession
Timepoint
Inclusion site
Supplementation
qPCR
Gestational age (weeks)
Birth weight (g)
Birth weight (z-score)
Birth length (cm)
Birth length (z-score)
Birth head circumference (cm)
Birth head circumference (z-score)
Apgar score at 5 minutes
Apgar score at 10 minutes
Small for gestational age (weight <2 SD)
Gender
Delivery
Infants from multiple pregnancy
Maternal smoking
Preeclampsia
Chorioamnionitis
Preterm premature rupture of membranes
Maternal antibiotics
Antenatal corticosteroids
Weight week (delta z-score)
Length week (delta z-score)
Head circumference
Culture proven sepsis (days to onset)
NEC Bells III (days to onset)
Timepoint
Antibiotic days within the week
corticosteroid
Insulin
Unique sample name
Sample Accession
Timepoint
Inclusion site
Supplementation
qPCR
Gestational age (weeks)
Birth weight (g)
Birth weight (z-score)
Birth length (cm)
Birth length (z-score)
Birth head circumference (cm)
Birth head circumference (z-score)
Apgar score at 5 minutes
Apgar score at 10 minutes
Small for gestational age (weight <2 SD)
Gender
Delivery
Infants from multiple pregnancy
Maternal smoking
Preeclampsia
Chorioamnionitis
Preterm premature rupture of membranes
Maternal antibiotics
Antenatal corticosteroids
Weight week (delta z-score)
Length week (delta z-score)
Head circumference
Culture proven sepsis (days to onset)
NEC Bells III (days to onset)
Timepoint
Antibiotic days within the week
corticosteroid
Insulin
Unique sample name
Sample Accession
Timepoint
Inclusion site
Supplementation
qPCR
Gestational age (weeks)
Birth weight (g)
Birth weight (z-score)
Birth length (cm)
Birth length (z-score)
Birth head circumference (cm)
Birth head circumference (z-score)
Apgar score at 5 minutes
Apgar score at 10 minutes
Small for gestational age (weight <2 SD)
Gender
Delivery
Infants from multiple pregnancy
Maternal smoking
Preeclampsia
Chorioamnionitis
Preterm premature rupture of membranes
Maternal antibiotics
Antenatal corticosteroids
Weight week (delta z-score)
Length week (delta z-score)
Head circumference
Culture proven sepsis (days to onset)
NEC Bells III (days to onset)
Timepoint
Antibiotic days within the week
corticosteroid
Insulin
Unique sample name
Sample Accession
Timepoint
Inclusion site
Supplementation
qPCR
Gestational age (weeks)
Birth weight (g)
Birth weight (z-score)
Birth length (cm)
Birth length (z-score)
Birth head circumference (cm)
Birth head circumference (z-score)
Apgar score at 5 minutes
Apgar score at 10 minutes
Small for gestational age (weight <2 SD)
Gender
Delivery
Infants from multiple pregnancy
Maternal smoking
Preeclampsia
Chorioamnionitis
Preterm premature rupture of membranes
Maternal antibiotics
Antenatal corticosteroids
Weight week (delta z-score)
Length week (delta z-score)
Head circumference
Culture proven sepsis (days to onset)
NEC Bells III (days to onset)
Timepoint
Antibiotic days within the week
corticosteroid
Insulin
Unique sample name
Sample Accession
Timepoint
Inclusion site
Supplementation
qPCR
Gestational age (weeks)
Birth weight (g)
Birth weight (z-score)
Birth length (cm)
Birth length (z-score)
Birth head circumference (cm)
Birth head circumference (z-score)
Apgar score at 5 minutes
Apgar score at 10 minutes
Small for gestational age (weight <2 SD)
Gender
Delivery
Infants from multiple pregnancy
Maternal smoking
Preeclampsia
Chorioamnionitis
Preterm premature rupture of membranes
Maternal antibiotics
Antenatal corticosteroids
Weight week (delta z-score)
Length week (delta z-score)
Head circumference
Culture proven sepsis (days to onset)
NEC Bells III (days to onset)
Timepoint
Antibiotic days within the week
corticosteroid
Insulin
Unique sample name
Sample Accession
Timepoint
Inclusion site
Supplementation
qPCR
Gestational age (weeks)
Birth weight (g)
Birth weight (z-score)
Birth length (cm)
Birth length (z-score)
Birth head circumference (cm)
Birth head circumference (z-score)
Apgar score at 5 minutes
Apgar score at 10 minutes
Small for gestational age (weight <2 SD)
Gender
Delivery
Infants from multiple pregnancy
Maternal smoking
Preeclampsia
Chorioamnionitis
Preterm premature rupture of membranes
Maternal antibiotics
Antenatal corticosteroids
Weight week (delta z-score)
Length week (delta z-score)
Head circumference
Culture proven sepsis (days to onset)
NEC Bells III (days to onset)
Timepoint
Antibiotic days within the week
corticosteroid
Insulin
Unique sample name
Sample Accession
Timepoint
Inclusion site
Supplementation
qPCR
Gestational age (weeks)
Birth weight (g)
Birth weight (z-score)
Birth length (cm)
Birth length (z-score)
Birth head circumference (cm)
Birth head circumference (z-score)
Apgar score at 5 minutes
Apgar score at 10 minutes
Small for gestational age (weight <2 SD)
Gender
Delivery
Infants from multiple pregnancy
Maternal smoking
Preeclampsia
Chorioamnionitis
Preterm premature rupture of membranes
Maternal antibiotics
Antenatal corticosteroids
Weight week (delta z-score)
Length week (delta z-score)
Head circumference
Culture proven sepsis (days to onset)
NEC Bells III (days to onset)
Timepoint
Antibiotic days within the week
corticosteroid
Insulin
Unique sample name
Sample Accession
Timepoint
Inclusion site
Supplementation
qPCR
Gestational age (weeks)
Birth weight (g)
Birth weight (z-score)
Birth length (cm)
Birth length (z-score)
Birth head circumference (cm)
Birth head circumference (z-score)
Apgar score at 5 minutes
Apgar score at 10 minutes
Small for gestational age (weight <2 SD)
Gender
Delivery
Infants from multiple pregnancy
Maternal smoking
Preeclampsia
Chorioamnionitis
Preterm premature rupture of membranes
Maternal antibiotics
Antenatal corticosteroids
Weight week (delta z-score)
Length week (delta z-score)
Head circumference
Culture proven sepsis (days to onset)
NEC Bells III (days to onset)
Timepoint
Antibiotic days within the week
corticosteroid
Insulin
Unique sample name
Sample Accession
Timepoint
Inclusion site
Supplementation
qPCR
Gestational age (weeks)
Birth weight (g)
Birth weight (z-score)
Birth length (cm)
Birth length (z-score)
Birth head circumference (cm)
Birth head circumference (z-score)
Apgar score at 5 minutes
Apgar score at 10 minutes
Small for gestational age (weight <2 SD)
Gender
Delivery
Infants from multiple pregnancy
Maternal smoking
Preeclampsia
Chorioamnionitis
Preterm premature rupture of membranes
Maternal antibiotics
Antenatal corticosteroids
Weight week (delta z-score)
Length week (delta z-score)
Head circumference
Culture proven sepsis (days to onset)
NEC Bells III (days to onset)
Timepoint
Antibiotic days within the week
corticosteroid
Insulin
Unique sample name
Sample Accession
Timepoint
Inclusion site
Supplementation
qPCR
Gestational age (weeks)
Birth weight (g)
Birth weight (z-score)
Birth length (cm)
Birth length (z-score)
Birth head circumference (cm)
Birth head circumference (z-score)
Apgar score at 5 minutes
Apgar score at 10 minutes
Small for gestational age (weight <2 SD)
Gender
Delivery
Infants from multiple pregnancy
Maternal smoking
Preeclampsia
Chorioamnionitis
Preterm premature rupture of membranes
Maternal antibiotics
Antenatal corticosteroids
Weight week (delta z-score)
Length week (delta z-score)
Head circumference
Culture proven sepsis (days to onset)
NEC Bells III (days to onset)
Timepoint
Antibiotic days within the week
corticosteroid
Insulin
Unique sample name
Sample Accession
Timepoint
Inclusion site
Supplementation
qPCR
Gestational age (weeks)
Birth weight (g)
Birth weight (z-score)
Birth length (cm)
Birth length (z-score)
Birth head circumference (cm)
Birth head circumference (z-score)
Apgar score at 5 minutes
Apgar score at 10 minutes
Small for gestational age (weight <2 SD)
Gender
Delivery
Infants from multiple pregnancy
Maternal smoking
Preeclampsia
Chorioamnionitis
Preterm premature rupture of membranes
Maternal antibiotics
Antenatal corticosteroids
Weight week (delta z-score)
Length week (delta z-score)
Head circumference
Culture proven sepsis (days to onset)
NEC Bells III (days to onset)
Timepoint
Antibiotic days within the week
corticosteroid
Insulin
Unique sample name
Sample Accession
Timepoint
Inclusion site
Supplementation
qPCR
Gestational age (weeks)
Birth weight (g)
Birth weight (z-score)
Birth length (cm)
Birth length (z-score)
Birth head circumference (cm)
Birth head circumference (z-score)
Apgar score at 5 minutes
Apgar score at 10 minutes
Small for gestational age (weight <2 SD)
Gender
Delivery
Infants from multiple pregnancy
Maternal smoking
Preeclampsia
Chorioamnionitis
Preterm premature rupture of membranes
Maternal antibiotics
Antenatal corticosteroids
Weight week (delta z-score)
Length week (delta z-score)
Head circumference
Culture proven sepsis (days to onset)
NEC Bells III (days to onset)
Timepoint
Antibiotic days within the week
corticosteroid
Insulin
Unique sample name
Sample Accession
Timepoint
Inclusion site
Supplementation
qPCR
Gestational age (weeks)
Birth weight (g)
Birth weight (z-score)
Birth length (cm)
Birth length (z-score)
Birth head circumference (cm)
Birth head circumference (z-score)
Apgar score at 5 minutes
Apgar score at 10 minutes
Small for gestational age (weight <2 SD)
Gender
Delivery
Infants from multiple pregnancy
Maternal smoking
Preeclampsia
Chorioamnionitis
Preterm premature rupture of membranes
Maternal antibiotics
Antenatal corticosteroids
Weight week (delta z-score)
Length week (delta z-score)
Head circumference
Culture proven sepsis (days to onset)
NEC Bells III (days to onset)
Timepoint
Antibiotic days within the week
corticosteroid
Insulin
Unique sample name
Sample Accession
Timepoint
Inclusion site
Supplementation
qPCR
Gestational age (weeks)
Birth weight (g)
Birth weight (z-score)
Birth length (cm)
Birth length (z-score)
Birth head circumference (cm)
Birth head circumference (z-score)
Apgar score at 5 minutes
Apgar score at 10 minutes
Small for gestational age (weight <2 SD)
Gender
Delivery
Infants from multiple pregnancy
Maternal smoking
Preeclampsia
Chorioamnionitis
Preterm premature rupture of membranes
Maternal antibiotics
Antenatal corticosteroids
Weight week (delta z-score)
Length week (delta z-score)
Head circumference
Culture proven sepsis (days to onset)
NEC Bells III (days to onset)
Timepoint
Antibiotic days within the week
corticosteroid
Insulin
Unique sample name
Sample Accession
Timepoint
Inclusion site
Supplementation
qPCR
Gestational age (weeks)
Birth weight (g)
Birth weight (z-score)
Birth length (cm)
Birth length (z-score)
Birth head circumference (cm)
Birth head circumference (z-score)
Apgar score at 5 minutes
Apgar score at 10 minutes
Small for gestational age (weight <2 SD)
Gender
Delivery
Infants from multiple pregnancy
Maternal smoking
Preeclampsia
Chorioamnionitis
Preterm premature rupture of membranes
Maternal antibiotics
Antenatal corticosteroids
Weight week (delta z-score)
Length week (delta z-score)
Head circumference
Culture proven sepsis (days to onset)
NEC Bells III (days to onset)
Timepoint
Antibiotic days within the week
corticosteroid
Insulin
Unique sample name
Sample Accession
Timepoint
Inclusion site
Supplementation
qPCR
Gestational age (weeks)
Birth weight (g)
Birth weight (z-score)
Birth length (cm)
Birth length (z-score)
Birth head circumference (cm)
Birth head circumference (z-score)
Apgar score at 5 minutes
Apgar score at 10 minutes
Small for gestational age (weight <2 SD)
Gender
Delivery
Infants from multiple pregnancy
Maternal smoking
Preeclampsia
Chorioamnionitis
Preterm premature rupture of membranes
Maternal antibiotics
Antenatal corticosteroids
Weight week (delta z-score)
Length week (delta z-score)
Head circumference
Culture proven sepsis (days to onset)
NEC Bells III (days to onset)
Timepoint
Antibiotic days within the week
corticosteroid
Insulin
Unique sample name
Sample Accession
Timepoint
Inclusion site
Supplementation
qPCR
Gestational age (weeks)
Birth weight (g)
Birth weight (z-score)
Birth length (cm)
Birth length (z-score)
Birth head circumference (cm)
Birth head circumference (z-score)
Apgar score at 5 minutes
Apgar score at 10 minutes
Small for gestational age (weight <2 SD)
Gender
Delivery
Infants from multiple pregnancy
Maternal smoking
Preeclampsia
Chorioamnionitis
Preterm premature rupture of membranes
Maternal antibiotics
Antenatal corticosteroids
Weight week (delta z-score)
Length week (delta z-score)
Head circumference
Culture proven sepsis (days to onset)
NEC Bells III (days to onset)
Timepoint
Antibiotic days within the week
corticosteroid
Insulin
Unique sample name
Sample Accession
Timepoint
Inclusion site
Supplementation
qPCR
Gestational age (weeks)
Birth weight (g)
Birth weight (z-score)
Birth length (cm)
Birth length (z-score)
Birth head circumference (cm)
Birth head circumference (z-score)
Apgar score at 5 minutes
Apgar score at 10 minutes
Small for gestational age (weight <2 SD)
Gender
Delivery
Infants from multiple pregnancy
Maternal smoking
Preeclampsia
Chorioamnionitis
Preterm premature rupture of membranes
Maternal antibiotics
Antenatal corticosteroids
Weight week (delta z-score)
Length week (delta z-score)
Head circumference
Culture proven sepsis (days to onset)
NEC Bells III (days to onset)
Timepoint
Antibiotic days within the week
corticosteroid
Insulin
Unique sample name
Sample Accession
Timepoint
Inclusion site
Supplementation
qPCR
Gestational age (weeks)
Birth weight (g)
Birth weight (z-score)
Birth length (cm)
Birth length (z-score)
Birth head circumference (cm)
Birth head circumference (z-score)
Apgar score at 5 minutes
Apgar score at 10 minutes
Small for gestational age (weight <2 SD)
Gender
Delivery
Infants from multiple pregnancy
Maternal smoking
Preeclampsia
Chorioamnionitis
Preterm premature rupture of membranes
Maternal antibiotics
Antenatal corticosteroids
Weight week (delta z-score)
Length week (delta z-score)
Head circumference
Culture proven sepsis (days to onset)
NEC Bells III (days to onset)
Timepoint
Antibiotic days within the week
corticosteroid
Insulin
Unique sample name
Sample Accession
Timepoint
Inclusion site
Supplementation
qPCR
Gestational age (weeks)
Birth weight (g)
Birth weight (z-score)
Birth length (cm)
Birth length (z-score)
Birth head circumference (cm)
Birth head circumference (z-score)
Apgar score at 5 minutes
Apgar score at 10 minutes
Small for gestational age (weight <2 SD)
Gender
Delivery
Infants from multiple pregnancy
Maternal smoking
Preeclampsia
Chorioamnionitis
Preterm premature rupture of membranes
Maternal antibiotics
Antenatal corticosteroids
Weight week (delta z-score)
Length week (delta z-score)
Head circumference
Culture proven sepsis (days to onset)
NEC Bells III (days to onset)
Timepoint
Antibiotic days within the week
corticosteroid
Insulin
Unique sample name
Sample Accession
Timepoint
Inclusion site
Supplementation
qPCR
Gestational age (weeks)
Birth weight (g)
Birth weight (z-score)
Birth length (cm)
Birth length (z-score)
Birth head circumference (cm)
Birth head circumference (z-score)
Apgar score at 5 minutes
Apgar score at 10 minutes
Small for gestational age (weight <2 SD)
Gender
Delivery
Infants from multiple pregnancy
Maternal smoking
Preeclampsia
Chorioamnionitis
Preterm premature rupture of membranes
Maternal antibiotics
Antenatal corticosteroids
Weight week (delta z-score)
Length week (delta z-score)
Head circumference
Culture proven sepsis (days to onset)
NEC Bells III (days to onset)
Timepoint
Antibiotic days within the week
corticosteroid
Insulin
Unique sample name
Sample Accession
Timepoint
Inclusion site
Supplementation
qPCR
Gestational age (weeks)
Birth weight (g)
Birth weight (z-score)
Birth length (cm)
Birth length (z-score)
Birth head circumference (cm)
Birth head circumference (z-score)
Apgar score at 5 minutes
Apgar score at 10 minutes
Small for gestational age (weight <2 SD)
Gender
Delivery
Infants from multiple pregnancy
Maternal smoking
Preeclampsia
Chorioamnionitis
Preterm premature rupture of membranes
Maternal antibiotics
Antenatal corticosteroids
Weight week (delta z-score)
Length week (delta z-score)
Head circumference
Culture proven sepsis (days to onset)
NEC Bells III (days to onset)
Timepoint
Antibiotic days within the week
corticosteroid
Insulin
Unique sample name
Sample Accession
Timepoint
Inclusion site
Supplementation
qPCR
Gestational age (weeks)
Birth weight (g)
Birth weight (z-score)
Birth length (cm)
Birth length (z-score)
Birth head circumference (cm)
Birth head circumference (z-score)
Apgar score at 5 minutes
Apgar score at 10 minutes
Small for gestational age (weight <2 SD)
Gender
Delivery
Infants from multiple pregnancy
Maternal smoking
Preeclampsia
Chorioamnionitis
Preterm premature rupture of membranes
Maternal antibiotics
Antenatal corticosteroids
Weight week (delta z-score)
Length week (delta z-score)
Head circumference
Culture proven sepsis (days to onset)
NEC Bells III (days to onset)
Timepoint
Antibiotic days within the week
corticosteroid
Insulin
Unique sample name
Sample Accession
Timepoint
Inclusion site
Supplementation
qPCR
Gestational age (weeks)
Birth weight (g)
Birth weight (z-score)
Birth length (cm)
Birth length (z-score)
Birth head circumference (cm)
Birth head circumference (z-score)
Apgar score at 5 minutes
Apgar score at 10 minutes
Small for gestational age (weight <2 SD)
Gender
Delivery
Infants from multiple pregnancy
Maternal smoking
Preeclampsia
Chorioamnionitis
Preterm premature rupture of membranes
Maternal antibiotics
Antenatal corticosteroids
Weight week (delta z-score)
Length week (delta z-score)
Head circumference
Culture proven sepsis (days to onset)
NEC Bells III (days to onset)
Timepoint
Antibiotic days within the week
corticosteroid
Insulin
Unique sample name
[truncated: 169 more rows]

## Sheet: metadata
Unique_name	Sample_Accession	Timepoint	Inclusion_site	Supplementation	qPCR	Apgar_5	Apgar_10	SGA	Gender	Delivery	Multiple_pregnancy	Smoking	Preeclampsia	Chorioamnionitis	PROM	Maternal_antibiotics	Antenatal_corticosteroids	Weight	Length	Head	Sepsis	NEC	Antibiotics	Corticosteroids	Insuline
ELBW1	ERS4282240	1w	L	Placebo	0	6	6	0	F	V	1	1	0	0	0	1	1	-1.79	NA	NA	NA	NA	7	1	5
ELBW103	ERS4282342	1w	L	Placebo	0	10	8	0	M	V	1	1	0	0	0	1	1	-1.19	NA	NA	NA	NA	7	1	5
ELBW108	ERS4282347	1w	L	L.reuteri	20200000	8	9	1	M	C	1	0	0	0	0	1	1	-1.31	NA	NA	22	NA	7	0	4
ELBW111	ERS4282350	1w	L	L.reuteri	5060000	8	10	0	M	V	0	0	0	0	0	1	1	-0.57	NA	NA	25	NA	7	0	1
ELBW115	ERS4282354	1w	L	Placebo	0	8	9	0	M	V	1	0	0	0	1	1	1	-0.17	NA	NA	15	NA	7	0	0
ELBW119	ERS4282358	1w	L	Placebo	0	6	9	0	M	V	1	0	0	0	0	1	1	-1.73	NA	NA	NA	NA	7	0	0
ELBW123	ERS4282362	1w	L	L.reuteri	113000000	6	8	1	F	C	0	1	0	0	0	1	1	-3.35	NA	NA	NA	NA	7	0	0
ELBW128	ERS4282367	1w	L	Placebo	0	6	9	0	M	V	0	0	0	0	0	0	1	-1.71	NA	NA	18	NA	7	0	0
ELBW131	ERS4282370	1w	L	L.reuteri	3720000	9	10	1	F	C	0	0	0	1	0	1	1	-3.43	NA	NA	NA	NA	7	0	0
ELBW136	ERS4282375	1w	L	Placebo	0	1	6	0	M	V	0	0	0	0	0	0	1	-0.82	NA	NA	NA	NA	7	0	4
ELBW141	ERS4282380	1w	L	Placebo	0	6	9	1	F	C	0	0	0	0	0	0	1	-4.4	NA	NA	33	11	7	0	2
ELBW146	ERS4282385	1w	L	L.reuteri	1520000	7	8	0	M	C	1	0	0	0	0	1	1	-0.42	NA	NA	NA	NA	7	0	0
ELBW150	ERS4282389	1w	L	L.reuteri	14200000	9	9	0	F	C	1	0	0	0	0	1	1	-0.52	NA	NA	NA	NA	7	0	0
ELBW155	ERS4282394	1w	L	L.reuteri	22400000	7	7	0	F	C	0	0	0	0	0	1	1	-0.67	NA	NA	27	NA	7	0	0
ELBW160	ERS4282399	1w	L	Placebo	0	4	7	0	F	V	0	0	0	0	0	1	1	-0.54	NA	NA	NA	NA	7	0	0
ELBW166	ERS4282405	1w	L	Placebo	0	6	7	1	M	C	0	0	1	0	0	1	1	-2.29	NA	NA	NA	NA	7	0	0
ELBW171	ERS4282410	1w	L	L.reuteri	120000000	2	5	0	M	C	0	0	0	0	1	1	1	-0.18	NA	NA	25	NA	7	0	0
ELBW177	ERS4282416	1w	L	L.reuteri	4940000	1	3	0	M	C	0	0	0	0	0	0	1	-2.32	NA	NA	NA	NA	7	0	3
ELBW180	ERS4282419	1w	L	Placebo	0	8	9	0	M	C	0	0	0	0	1	1	1	-1.62	NA	NA	NA	NA	7	0	0
ELBW19	ERS4282258	1w	L	L.reuteri	44800000	7	7	0	F	C	0	0	1	0	0	0	1	-1.67	NA	NA	NA	NA	7	0	4
ELBW194	ERS4282433	1w	L	Placebo	0	6	7	0	M	V	0	1	0	0	1	1	1	-0.76	NA	NA	NA	NA	7	0	1
ELBW2	ERS4282241	1w	L	L.reuteri	63200000	9	8	0	F	V	0	1	0	0	0	1	1	-0.93	NA	NA	NA	NA	7	0	1
ELBW203	ERS4282442	1w	L	L.reuteri	17200000	8	8	0	F	V	1	0	0	0	0	0	0	-1.08	NA	NA	NA	NA	7	0	2
ELBW206	ERS4282445	1w	L	Placebo	0	7	7	0	F	C	1	0	0	0	0	0	1	-1.18	NA	NA	NA	NA	7	1	2
ELBW214	ERS4282453	1w	L	Placebo	0	6	6	0	F	V	0	0	0	0	1	1	1	-1.03	NA	NA	NA	NA	7	1	2
ELBW22	ERS4282261	1w	L	L.reuteri	75300000	9	9	0	M	C	0	0	0	1	1	1	1	-1.57	NA	NA	NA	NA	7	0	0
ELBW225	ERS4282464	1w	L	L.reuteri	44200000	4	6	0	F	V	1	0	0	0	1	1	1	-1.02	NA	NA	22	NA	7	0	1
ELBW23	ERS4282262	1w	L	L.reuteri	224000000	6	7	0	M	V	1	0	0	0	1	1	1	-0.71	NA	NA	NA	NA	7	0	3
ELBW234	ERS4282473	1w	L	Placebo	0	5	8	0	F	C	1	0	0	0	0	0	1	-1.98	NA	NA	NA	NA	7	0	0
ELBW24	ERS4282263	1w	L	Placebo	0	8	8	0	M	C	1	0	0	0	0	0	1	-1.62	NA	NA	NA	NA	7	0	0
ELBW245	ERS4282484	1w	L	L.reuteri	3590000	5	4	0	F	C	1	0	1	0	0	0	1	-0.27	NA	NA	7	NA	7	1	4
ELBW250	ERS4282489	1w	L	L.reuteri	15000000	5	7	0	M	C	0	1	0	0	0	1	1	0.33	NA	NA	NA	NA	7	0	4
ELBW255	ERS4282494	1w	L	Placebo	0	2	4	0	M	V	0	0	0	0	0	1	1	-0.1	NA	NA	NA	NA	7	0	3
ELBW260	ERS4282499	1w	L	L.reuteri	4280000	4	5	1	M	C	0	0	1	0	0	0	1	-4.98	NA	NA	NA	NA	7	0	4
ELBW264	ERS4282503	1w	L	L.reuteri	468000	4	6	0	M	V	0	0	0	1	0	1	1	0.16	NA	NA	NA	NA	7	0	0
ELBW27	ERS4282266	1w	L	Placebo	0	5	8	0	M	C	0	0	1	0	0	0	1	-1.14	NA	NA	NA	NA	7	0	0
ELBW275	ERS4282514	1w	L	Placebo	0	5	8	0	M	C	0	0	0	1	0	1	1	-1.3	NA	NA	NA	NA	7	0	0
ELBW28	ERS4282267	1w	L	Placebo	0	8	10	0	M	C	0	0	0	0	0	1	1	-0.56	NA	NA	24	NA	7	0	0
ELBW289	ERS4282528	1w	S	Placebo	0	7	9	0	M	V	0	0	0	0	0	0	1	-1.96	NA	NA	NA	NA	7	0	0
ELBW290	ERS4282529	1w	S	Placebo	0	1	5	0	M	C	0	0	0	0	0	0	1	-1.93	NA	NA	12	18	7	0	0
ELBW299	ERS4282538	1w	S	Placebo	0	8	9	0	F	C	0	0	0	0	0	0	1	-1.35	NA	NA	NA	NA	7	0	0
ELBW302	ERS4282541	1w	S	L.reuteri	0	8	8	1	M	C	0	0	1	0	0	0	1	-3.74	NA	NA	15	NA	7	0	0
ELBW307	ERS4282546	1w	S	L.reuteri	29100000	8	9	0	F	C	1	0	0	1	1	1	1	-1.12	NA	NA	NA	NA	7	0	0
ELBW312	ERS4282551	1w	S	Placebo	0	6	8	1	M	C	0	0	0	0	0	0	1	-3.53	NA	NA	NA	NA	7	0	0
ELBW318	ERS4282557	1w	S	L.reuteri	128000000	4	5	0	F	C	1	0	0	1	0	1	1	-1.3	NA	NA	NA	NA	7	0	0
ELBW328	ERS4282567	1w	S	L.reuteri	140000000	3	10	0	F	V	0	0	0	1	0	0	1	NA	NA	NA	28	NA	7	0	0
ELBW331	ERS4282570	1w	S	Placebo	0	NA	NA	1	M	C	1	0	0	0	0	0	1	-4.81	NA	NA	24	NA	7	0	0
ELBW336	ERS4282575	1w	S	Placebo	0	5	6	0	M	V	0	0	0	1	0	1	1	-1.32	NA	NA	NA	NA	7	0	0
ELBW339	ERS4282578	1w	S	L.reuteri	0	9	10	1	F	C	0	0	1	0	0	0	1	-3.62	NA	NA	NA	7	7	0	0
ELBW341	ERS4282580	1w	S	Placebo	0	6	7	0	M	C	0	0	0	0	0	0	1	-1.48	NA	NA	NA	NA	7	0	0
ELBW347	ERS4282586	1w	S	L.reuteri	65100000	8	8	0	F	V	0	0	0	0	1	1	1	-1.33	NA	NA	NA	NA	7	1	0
ELBW349	ERS4282588	1w	S	L.reuteri	17700000	10	10	1	M	C	0	0	0	0	0	0	1	-3.46	NA	NA	NA	25	7	0	0
ELBW353	ERS4282592	1w	S	Placebo	0	10	10	1	M	C	0	0	1	0	0	0	1	-3.95	NA	NA	NA	NA	7	0	0
ELBW358	ERS4282597	1w	S	Placebo	0	10	10	0	M	V	0	0	0	0	0	0	1	-1.51	NA	NA	NA	31	7	0	0
ELBW363	ERS4282602	1w	S	Placebo	0	10	10	0	F	V	0	0	0	1	1	1	1	0.55	NA	NA	NA	NA	7	0	0
ELBW37	ERS4282276	1w	S	L.reuteri	34600000	9	10	0	M	C	0	1	0	1	1	1	1	-0.91	NA	NA	20	NA	7	0	0
ELBW374	ERS4282613	1w	S	Placebo	0	8	9	0	F	C	1	0	0	0	1	1	1	-1.11	NA	NA	NA	NA	7	0	0
ELBW379	ERS4282618	1w	S	Placebo	0	8	10	0	F	C	1	0	0	0	0	1	1	-1.56	NA	NA	NA	NA	7	0	0
ELBW383	ERS4282622	1w	S	L.reuteri	0	9	9	0	F	C	1	0	0	1	1	1	1	-1.02	NA	NA	NA	NA	6	0	0
ELBW391	ERS4282630	1w	S	L.reuteri	1860000	8	10	1	F	C	1	0	0	1	0	1	1	-2.19	NA	NA	NA	NA	6	0	0
ELBW399	ERS4282638	1w	S	Placebo	0	8	10	1	F	V	0	1	0	0	1	0	1	-3.16	NA	NA	17	NA	7	0	0
ELBW401	ERS4282640	1w	S	L.reuteri	7130000	6	8	0	M	C	0	0	0	0	0	0	1	-1.82	NA	NA	NA	NA	7	0	0
ELBW406	ERS4282645	1w	S	L.reuteri	2140000	10	10	1	F	C	0	0	0	0	1	1	1	-2.98	NA	NA	NA	NA	5	0	0
ELBW410	ERS4282649	1w	S	L.reuteri	100000000	2	8	0	M	C	0	0	0	0	1	1	1	-0.51	NA	NA	21	NA	7	0	0
ELBW414	ERS4282653	1w	S	L.reuteri	0	8	9	0	M	C	1	0	0	0	0	0	1	-2.18	NA	NA	NA	NA	7	0	0
ELBW419	ERS4282658	1w	S	L.reuteri	0	8	8	1	F	C	1	0	0	0	0	0	1	-2.23	NA	NA	NA	NA	7	0	0
ELBW423	ERS4282662	1w	S	L.reuteri	8290000	7	8	0	F	C	0	0	0	0	0	1	1	-0.33	NA	NA	NA	NA	7	0	0
ELBW428	ERS4282667	1w	S	Placebo	0	7	8	0	M	V	0	0	0	0	0	0	1	-1.91	NA	NA	NA	NA	7	0	0
ELBW432	ERS4282671	1w	S	Placebo	0	10	10	0	M	V	0	0	0	0	0	0	1	-1.53	NA	NA	NA	NA	7	0	0
ELBW437	ERS4282676	1w	S	Placebo	0	10	10	0	M	V	0	0	0	0	0	1	1	-2.1	NA	NA	NA	NA	6	0	0
ELBW440	ERS4282679	1w	S	Placebo	0	8	9	1	F	C	0	0	0	0	0	0	1	-3.59	NA	NA	NA	NA	7	0	0
ELBW444	ERS4282683	1w	S	L.reuteri	164000000	3	5	0	M	C	0	0	0	1	1	1	1	-2.14	NA	NA	11	NA	7	0	0
ELBW448	ERS4282687	1w	S	L.reuteri	121000000	2	3	1	F	C	1	0	0	0	1	0	1	-4.17	NA	NA	NA	NA	7	0	0
ELBW451	ERS4282690	1w	S	L.reuteri	300000000	5	5	1	F	C	1	0	0	0	1	0	1	-2.91	NA	NA	NA	NA	7	0	0
ELBW456	ERS4282695	1w	S	L.reuteri	293000000	7	9	1	F	C	1	0	0	0	0	0	1	-3.04	NA	NA	9	NA	6	0	0
ELBW460	ERS4282699	1w	S	L.reuteri	139000000	4	8	1	F	C	1	0	0	0	0	0	1	-2.51	NA	NA	NA	NA	6	0	0
ELBW466	ERS4282705	1w	S	L.reuteri	1040000	6	8	0	M	V	0	0	0	0	0	0	1	-2.56	NA	NA	11	NA	7	0	0
ELBW47	ERS4282286	1w	S	Placebo	0	3	7	1	F	C	1	0	0	0	0	0	1	-4.97	NA	NA	7	NA	4	0	0
ELBW473	ERS4282712	1w	S	Placebo	0	8	8	0	F	C	0	0	0	0	0	1	1	-2	NA	NA	NA	NA	4	0	0
ELBW475	ERS4282714	1w	S	L.reuteri	678000000	2	6	0	F	C	0	0	0	0	0	0	1	-2	NA	NA	25	NA	3	0	0
ELBW48	ERS4282287	1w	S	L.reuteri	41600000	8	8	0	F	C	0	0	0	0	1	0	1	-2.53	NA	NA	22	NA	4	0	0
ELBW482	ERS4282721	1w	S	Placebo	0	9	9	0	M	C	0	0	0	0	0	0	1	-1.98	NA	NA	NA	NA	3	0	0
ELBW487	ERS4282726	1w	S	Placebo	0	7	7	0	M	V	1	0	0	0	0	1	1	-1.98	NA	NA	14	NA	6	0	0
ELBW491	ERS4282730	1w	S	Placebo	0	2	3	0	M	V	1	0	0	0	0	1	1	-0.7	NA	NA	NA	NA	7	0	0
ELBW496	ERS4282735	1w	S	L.reuteri	115000000	9	10	0	M	V	0	0	0	1	0	1	1	-1.63	NA	NA	41	16	7	0	0
ELBW50	ERS4282289	1w	S	Placebo	0	6	8	1	F	C	0	0	1	0	0	0	1	-3.51	NA	NA	NA	NA	7	0	0
ELBW505	ERS4282744	1w	S	Placebo	0	7	7	0	M	C	0	0	0	0	0	0	1	-2.41	NA	NA	NA	NA	6	0	0
ELBW509	ERS4282748	1w	S	L.reuteri	0	2	4	0	F	V	0	0	0	0	0	1	1	-1.77	NA	NA	5	NA	5	0	0
ELBW51	ERS4282290	1w	S	L.reuteri	54800000	3	10	1	M	C	0	0	0	1	1	1	1	-2.72	NA	NA	NA	NA	7	0	0
ELBW514	ERS4282753	1w	S	L.reuteri	67800	9	9	0	M	C	0	0	0	0	0	1	1	-2.3	NA	NA	NA	NA	3	0	0
ELBW519	ERS4282758	1w	S	L.reuteri	17200000	2	8	0	M	C	0	0	0	1	1	1	1	-2.01	NA	NA	NA	NA	7	0	4
ELBW523	ERS4282762	1w	S	Placebo	0	7	9	0	M	V	0	0	0	0	0	0	1	-1.35	NA	NA	21	NA	4	0	0
ELBW537	ERS4282776	1w	S	Placebo	0	3	8	0	F	C	0	0	0	1	1	1	1	-1.57	NA	NA	0	NA	7	0	0
ELBW544	ERS4282783	1w	S	Placebo	0	10	10	0	F	C	1	0	0	0	0	0	1	-2.82	NA	NA	25	NA	4	0	0
ELBW547	ERS4282786	1w	S	Placebo	0	4	9	0	M	C	1	0	0	0	0	0	1	-2.49	NA	NA	14	NA	3	0	0
ELBW55	ERS4282294	1w	S	Placebo	0	8	10	1	M	C	0	0	0	1	1	1	1	-3.6	NA	NA	NA	NA	7	0	0
ELBW554	ERS4282793	1w	S	L.reuteri	149000000	9	9	0	F	V	0	0	0	0	1	1	1	-2.33	NA	NA	NA	NA	4	0	0
ELBW56	ERS4282295	1w	S	L.reuteri	0	4	6	0	F	C	0	0	0	1	1	1	1	-2.34	NA	NA	NA	NA	7	0	0
ELBW6	ERS4282245	1w	S	Placebo	0	2	6	0	F	V	0	0	0	0	0	0	0	-0.67	NA	NA	4	NA	4	0	0
ELBW63	ERS4282302	1w	S	L.reuteri	62600000	10	10	0	F	V	0	0	0	0	1	1	1	-2.34	NA	NA	27	NA	5	0	0
ELBW67	ERS4282306	1w	S	Placebo	0	7	9	0	F	C	1	0	0	1	1	1	1	-1.87	NA	NA	NA	NA	7	0	0
ELBW373	ERS4282612	1w	S	Placebo	0	8	6	0	M	C	1	0	0	1	1	1	1	-2.71	NA	NA	NA	18	7	0	0
ELBW72	ERS4282311	1w	S	Placebo	0	7	10	0	M	V	0	0	0	1	0	1	1	-1.12	NA	NA	11	NA	7	0	5
ELBW77	ERS4282316	1w	S	L.reuteri	3260000	3	8	0	M	C	0	0	0	0	0	1	1	-1.95	NA	NA	NA	NA	7	0	0
ELBW80	ERS4282319	1w	S	L.reuteri	0	4	4	1	F	V	0	0	0	0	0	0	1	-3.99	NA	NA	NA	NA	7	0	0
ELBW83	ERS4282322	1w	S	L.reuteri	133000000	7	8	1	F	C	0	0	0	0	0	0	1	-3.97	NA	NA	NA	NA	7	0	0
ELBW91	ERS4282330	1w	S	Placebo	0	6	8	0	M	V	0	0	0	0	1	1	1	-2.36	NA	NA	20	NA	5	0	0
ELBW95	ERS4282334	1w	S	Placebo	0	8	10	0	M	C	0	0	0	0	1	1	1	-1.48	NA	NA	9	45	7	0	0
ELBW10	ERS4282249	2w	L	Placebo	0	6	6	0	F	V	1	1	0	0	0	1	1	-0.38	-1.7	-0.86	NA	NA	7	2	7
ELBW104	ERS4282343	2w	L	Placebo	0	10	8	0	M	V	1	1	0	0	0	1	1	0.13	-1.88	-0.71	NA	NA	7	3	7
ELBW109	ERS4282348	2w	L	L.reuteri	51200000	8	9	1	M	C	1	0	0	0	0	1	1	1.61	NA	0.03	22	NA	7	0	2
ELBW112	ERS4282351	2w	L	L.reuteri	30000000	8	10	0	M	V	0	0	0	0	0	1	1	-1.08	-2.31	-0.93	25	NA	3	0	7
ELBW116	ERS4282355	2w	L	Placebo	0	8	9	0	M	V	1	0	0	0	1	1	1	-0.29	-1.03	-0.44	15	NA	7	0	0
ELBW12	ERS4282251	2w	L	Placebo	0	6	9	0	M	V	1	0	0	0	0	1	1	1.25	0.3	-0.09	NA	NA	7	0	0
ELBW124	ERS4282363	2w	L	L.reuteri	266000000	6	8	1	F	C	0	1	0	0	0	1	1	0.55	-0.97	0.41	NA	NA	7	0	0
ELBW129	ERS4282368	2w	L	Placebo	0	6	9	0	M	V	0	0	0	0	0	0	1	-0.34	-0.05	-0.76	18	NA	7	0	0
ELBW132	ERS4282371	2w	L	L.reuteri	76700000	9	10	1	F	C	0	0	0	1	0	1	1	-0.92	-2.03	-0.73	NA	NA	5	0	0
ELBW137	ERS4282376	2w	L	Placebo	258000000	1	6	0	M	V	0	0	0	0	0	0	1	-0.14	-0.72	-0.41	NA	NA	7	0	1
ELBW142	ERS4282381	2w	L	Placebo	0	6	9	1	F	C	0	0	0	0	0	0	1	NA	NA	NA	33	11	7	0	1
ELBW147	ERS4282386	2w	L	L.reuteri	7130000	7	8	0	M	C	1	0	0	0	0	1	1	-0.47	-1.04	-0.89	NA	NA	7	0	5
ELBW151	ERS4282390	2w	L	L.reuteri	3240000	9	9	0	F	C	1	0	0	0	0	1	1	0.37	-0.82	-0.87	NA	NA	7	0	2
ELBW156	ERS4282395	2w	L	L.reuteri	199000000	7	7	0	F	C	0	0	0	0	0	1	1	0.71	-1.14	-0.38	27	NA	7	0	0
ELBW161	ERS4282400	2w	L	Placebo	0	4	7	0	F	V	0	0	0	0	0	1	1	1.02	-0.94	0.93	NA	NA	7	0	0
ELBW167	ERS4282406	2w	L	Placebo	0	6	7	1	M	C	0	0	1	0	0	1	1	1.05	-1.02	0	NA	NA	7	0	0
ELBW172	ERS4282411	2w	L	L.reuteri	30900000	2	5	0	M	C	0	0	0	0	1	1	1	0.5	-0.88	0.98	25	NA	5	0	0
ELBW181	ERS4282420	2w	L	Placebo	0	8	9	0	M	C	0	0	0	0	1	1	1	-0.08	-0.7	-1.24	NA	NA	7	0	6
ELBW186	ERS4282425	2w	L	Placebo	0	2	4	0	F	V	0	0	0	1	1	1	1	0.32	-0.07	-0.34	NA	NA	7	0	3
ELBW190	ERS4282429	2w	L	L.reuteri	118000000	7	7	0	F	C	0	0	1	0	0	0	1	-0.08	-0.04	-0.8	NA	NA	7	0	2
ELBW195	ERS4282434	2w	L	Placebo	0	6	7	0	M	V	0	1	0	0	1	1	1	0.86	-1.18	-0.66	NA	NA	7	0	7
ELBW20	ERS4282259	2w	L	L.reuteri	60200000	9	8	0	F	V	0	1	0	0	0	1	1	0.03	-0.01	-0.33	NA	NA	6	0	5
ELBW204	ERS4282443	2w	L	L.reuteri	211000000	8	8	0	F	V	1	0	0	0	0	0	0	0.72	-0.52	NA	NA	NA	7	0	0
ELBW207	ERS4282446	2w	L	Placebo	0	7	7	0	F	C	1	0	0	0	0	0	1	0.24	-1.65	2.05	NA	NA	7	3	4
ELBW210	ERS4282449	2w	L	Placebo	0	5	5	1	F	C	1	0	0	0	0	0	1	1.15	0.65	-0.33	18	NA	7	2	7
ELBW215	ERS4282454	2w	L	Placebo	0	6	6	0	F	V	0	0	0	0	1	1	1	-0.96	-1.62	-1.6	NA	NA	7	3	4
ELBW220	ERS4282459	2w	L	L.reuteri	50500000	9	9	0	M	C	0	0	0	1	1	1	1	-0.77	-1.5	-1.41	NA	NA	7	0	0
ELBW226	ERS4282465	2w	L	L.reuteri	683000	4	6	0	F	V	1	0	0	0	1	1	1	0.3	1.95	-0.33	22	NA	7	0	3
ELBW230	ERS4282469	2w	L	L.reuteri	9380000	6	7	0	M	V	1	0	0	0	1	1	1	-0.35	0.22	-0.5	NA	NA	7	0	2
ELBW235	ERS4282474	2w	L	Placebo	0	5	8	0	F	C	1	0	0	0	0	0	1	-0.88	-2.92	-2.48	NA	NA	3	0	0
ELBW240	ERS4282479	2w	L	Placebo	0	8	8	0	M	C	1	0	0	0	0	0	1	-1.37	-2.6	-2.11	NA	NA	4	0	0
ELBW246	ERS4282485	2w	L	L.reuteri	23500000	5	4	0	F	C	1	0	1	0	0	0	1	-0.4	-2.53	-0.93	7	NA	7	2	7
ELBW251	ERS4282490	2w	L	L.reuteri	242000000	5	7	0	M	C	0	1	0	0	0	1	1	-0.34	-1.5	-1.8	NA	NA	7	0	4
ELBW256	ERS4282495	2w	L	Placebo	33500000	2	4	0	M	V	0	0	0	0	0	1	1	-0.87	-1.57	-0.92	NA	NA	2	0	2
ELBW261	ERS4282500	2w	L	L.reuteri	293000	4	5	1	M	C	0	0	1	0	0	0	1	0.68	-0.68	-0.23	NA	NA	7	0	1
ELBW265	ERS4282504	2w	L	L.reuteri	199000000	4	6	0	M	V	0	0	0	1	0	1	1	-0.38	0.65	-0.63	NA	NA	3	0	0
ELBW270	ERS4282509	2w	L	Placebo	0	5	8	0	M	C	0	0	1	0	0	0	1	0.64	-1.29	-0.7	NA	NA	4	0	0
ELBW276	ERS4282515	2w	L	Placebo	0	5	8	0	M	C	0	0	0	1	0	1	1	-1.49	-2.45	-1.18	NA	NA	3	0	0
ELBW280	ERS4282519	2w	L	Placebo	0	8	10	0	M	C	0	0	0	0	0	1	1	-1.8	-0.98	-1.47	24	NA	2	0	0
ELBW291	ERS4282530	2w	S	Placebo	0	1	5	0	M	C	0	0	0	0	0	0	1	-0.74	-0.94	-1.02	12	18	4	0	0
ELBW296	ERS4282535	2w	S	L.reuteri	0	9	10	1	F	C	1	0	1	0	0	0	1	-0.67	-0.64	-1.13	NA	NA	7	0	0
ELBW3	ERS4282242	2w	S	Placebo	0	8	9	0	F	C	0	0	0	0	0	0	1	-1.21	-0.77	-0.45	NA	NA	4	0	0
ELBW303	ERS4282542	2w	S	L.reuteri	12400000	8	8	1	M	C	0	0	1	0	0	0	1	-1.38	-1.13	-1.19	15	NA	5	0	0
ELBW308	ERS4282547	2w	S	L.reuteri	28300000	8	9	0	F	C	1	0	0	1	1	1	1	-1.46	-0.26	-0.89	NA	NA	1	0	0
ELBW313	ERS4282552	2w	S	Placebo	0	6	8	1	M	C	0	0	0	0	0	0	1	-0.97	-0.79	-1.23	NA	NA	7	0	0
ELBW319	ERS4282558	2w	S	L.reuteri	6940000	4	5	0	F	C	1	0	0	1	0	1	1	-0.77	0.22	-0.66	NA	NA	3	0	0
ELBW321	ERS4282560	2w	S	L.reuteri	7360000	4	7	0	F	C	1	0	0	1	1	1	1	-0.82	0.91	-1.47	0	NA	3	0	0
ELBW329	ERS4282568	2w	S	L.reuteri	14100000	3	10	0	F	V	0	0	0	1	0	0	1	-1.77	-1.52	-0.42	28	NA	6	0	0
ELBW332	ERS4282571	2w	S	Placebo	0	NA	NA	1	M	C	1	0	0	0	0	0	1	-0.9	-0.07	-1.54	24	NA	0	0	0
ELBW337	ERS4282576	2w	S	Placebo	0	5	6	0	M	V	0	0	0	1	0	1	1	-1.63	-0.37	-0.69	NA	NA	7	0	0
ELBW342	ERS4282581	2w	S	Placebo	0	6	7	0	M	C	0	0	0	0	0	0	1	-1.15	-1.33	-3.12	NA	NA	2	0	0
ELBW348	ERS4282587	2w	S	L.reuteri	11500000	8	8	0	F	V	0	0	0	0	1	1	1	NA	NA	NA	NA	NA	7	4	0
ELBW35	ERS4282274	2w	S	L.reuteri	14200000	10	10	1	M	C	0	0	0	0	0	0	1	-0.68	-1.76	-1.69	NA	25	7	0	0
ELBW354	ERS4282593	2w	S	Placebo	0	10	10	1	M	C	0	0	1	0	0	0	1	-0.17	-1.28	-0.65	NA	NA	2	0	0
ELBW364	ERS4282603	2w	S	Placebo	0	10	10	0	F	V	0	0	0	1	1	1	1	-1.68	-1.89	-0.35	NA	NA	1	0	0
ELBW367	ERS4282606	2w	S	L.reuteri	1300000	4	7	0	M	V	1	0	0	0	0	0	1	-1.17	-1.59	-1.48	NA	NA	4	0	0
ELBW370	ERS4282609	2w	S	L.reuteri	33600000	9	10	0	M	C	0	1	0	1	1	1	1	-1.63	-0.4	-2.12	20	NA	4	0	0
ELBW375	ERS4282614	2w	S	Placebo	0	8	9	0	F	C	1	0	0	0	1	1	1	-1.02	-1.66	-1.5	NA	NA	1	0	0
ELBW38	ERS4282277	2w	S	Placebo	0	8	10	0	F	C	1	0	0	0	0	1	1	-0.09	-1.17	-0.62	NA	NA	0	0	0
ELBW384	ERS4282623	2w	S	L.reuteri	49900000	9	9	0	F	C	1	0	0	1	1	1	1	-0.84	-1.26	-0.61	NA	NA	0	0	0
ELBW388	ERS4282627	2w	S	L.reuteri	115000000	8	9	0	F	C	1	0	0	1	0	1	1	-1	-0.62	NA	NA	NA	0	0	0
ELBW392	ERS4282631	2w	S	L.reuteri	11200000	8	10	1	F	C	1	0	0	1	0	1	1	-1.24	-1.61	-1.16	NA	NA	0	0	0
ELBW396	ERS4282635	2w	S	Placebo	0	4	8	0	M	V	0	0	0	0	0	1	1	-2.33	-2.81	-1.59	NA	NA	2	0	0
ELBW402	ERS4282641	2w	S	L.reuteri	5580000	6	8	0	M	C	0	0	0	0	0	0	1	-1.78	-1.46	-0.58	NA	NA	7	0	0
ELBW407	ERS4282646	2w	S	L.reuteri	1260000	10	10	1	F	C	0	0	0	0	1	1	1	-1.03	-1.22	-0.69	NA	NA	0	0	0
ELBW415	ERS4282654	2w	S	L.reuteri	58700000	8	9	0	M	C	1	0	0	0	0	0	1	-1.16	-2.24	-0.94	NA	NA	2	0	0
ELBW42	ERS4282281	2w	S	L.reuteri	50900000	8	8	1	F	C	1	0	0	0	0	0	1	-0.85	NA	NA	NA	NA	4	0	0
ELBW424	ERS4282663	2w	S	L.reuteri	42700000	7	8	0	F	C	0	0	0	0	0	1	1	-0.95	-3.55	-0.54	NA	NA	3	0	0
ELBW429	ERS4282668	2w	S	Placebo	0	7	8	0	M	V	0	0	0	0	0	0	1	-1.72	0.69	-1.41	NA	NA	6	0	0
ELBW433	ERS4282672	2w	S	Placebo	0	10	10	0	M	V	0	0	0	0	0	0	1	-1.61	-0.78	-2.25	NA	NA	0	0	0
ELBW438	ERS4282677	2w	S	Placebo	0	10	10	0	M	V	0	0	0	0	0	1	1	-1.15	-2.01	-2.27	NA	NA	0	0	0
ELBW441	ERS4282680	2w	S	Placebo	0	8	9	1	F	C	0	0	0	0	0	0	1	-0.56	-1.42	-1.46	NA	NA	1	0	0
ELBW445	ERS4282684	2w	S	Placebo	0	3	7	0	M	V	0	1	0	1	1	1	1	-2.22	-0.64	-1.55	21	47	7	0	0
ELBW449	ERS4282688	2w	S	L.reuteri	24100000	2	3	1	F	C	1	0	0	0	1	0	1	-1.42	-1.06	-0.71	NA	NA	2	0	2
ELBW452	ERS4282691	2w	S	L.reuteri	222000000	5	5	1	F	C	1	0	0	0	1	0	1	-1.04	-0.35	-1.06	NA	NA	0	0	0
ELBW457	ERS4282696	2w	S	L.reuteri	30800000	7	9	1	F	C	1	0	0	0	0	0	1	-0.67	-1.59	-0.92	9	NA	5	0	0
ELBW461	ERS4282700	2w	S	L.reuteri	83700000	4	8	1	F	C	1	0	0	0	0	0	1	-0.26	-0.81	-0.52	NA	NA	0	0	0
ELBW467	ERS4282706	2w	S	L.reuteri	6310000	6	8	0	M	V	0	0	0	0	0	0	1	-1.3	-0.55	-0.72	11	NA	5	0	0
ELBW470	ERS4282709	2w	S	Placebo	0	3	7	1	F	C	1	0	0	0	0	0	1	-0.23	1.32	-0.08	7	NA	7	0	0
ELBW474	ERS4282713	2w	S	Placebo	0	8	8	0	F	C	0	0	0	0	0	1	1	-1.65	-1.61	-1.5	NA	NA	0	0	0
ELBW476	ERS4282715	2w	S	L.reuteri	9990000	2	6	0	F	C	0	0	0	0	0	0	1	-1.15	-1.85	-1.29	25	NA	7	0	0
ELBW480	ERS4282719	2w	S	L.reuteri	91400000	8	8	0	F	C	0	0	0	0	1	0	1	-1.12	-0.46	-1.17	22	NA	0	0	0
ELBW483	ERS4282722	2w	S	Placebo	0	9	9	0	M	C	0	0	0	0	0	0	1	-1.98	-0.92	-1.46	NA	NA	0	0	0
ELBW488	ERS4282727	2w	S	Placebo	0	7	7	0	M	V	1	0	0	0	0	1	1	-1.02	0	-0.86	14	NA	7	0	0
ELBW492	ERS4282731	2w	S	Placebo	0	2	3	0	M	V	1	0	0	0	0	1	1	-0.34	-1.75	-0.99	NA	NA	2	0	0
ELBW497	ERS4282736	2w	S	L.reuteri	85200000	9	10	0	M	V	0	0	0	1	0	1	1	-2.06	-1.74	-1.39	41	16	1	0	0
ELBW500	ERS4282739	2w	S	Placebo	0	6	8	1	F	C	0	0	1	0	0	0	1	-1.12	0.71	-0.56	NA	NA	6	0	0
ELBW506	ERS4282745	2w	S	Placebo	0	7	7	0	M	C	0	0	0	0	0	0	1	-0.93	-1.69	-1.57	NA	NA	0	0	0
ELBW510	ERS4282749	2w	S	L.reuteri	135000000	3	10	1	M	C	0	0	0	1	1	1	1	-0.61	-0.46	-0.97	NA	NA	1	0	0
ELBW515	ERS4282754	2w	S	L.reuteri	227000000	9	9	0	M	C	0	0	0	0	0	1	1	-1.52	-3.61	-1.96	NA	NA	3	0	0
ELBW52	ERS4282291	2w	S	L.reuteri	20500000	2	8	0	M	C	0	0	0	1	1	1	1	-2.08	-0.17	-0.79	NA	NA	7	0	1
ELBW524	ERS4282763	2w	S	Placebo	0	7	9	0	M	V	0	0	0	0	0	0	1	-1.67	-1.86	-1.86	21	NA	0	0	0
ELBW527	ERS4282766	2w	S	L.reuteri	0	5	7	0	M	C	1	0	0	1	1	1	1	-1.93	-1.59	-0.75	NA	7	7	0	0
ELBW531	ERS4282770	2w	S	L.reuteri	41000000	5	7	0	M	C	1	0	0	1	1	1	1	-1.63	-2.02	-1.06	37	NA	0	0	0
ELBW538	ERS4282777	2w	S	Placebo	0	3	8	0	F	C	0	0	0	1	1	1	1	-1.34	-0.33	-0.93	0	NA	4	0	0
ELBW545	ERS4282784	2w	S	Placebo	0	10	10	0	F	C	1	0	0	0	0	0	1	-1.66	-1.24	-1.8	25	NA	0	0	0
ELBW548	ERS4282787	2w	S	Placebo	0	4	9	0	M	C	1	0	0	0	0	0	1	-1.35	-2.05	-1.7	14	NA	0	0	0
ELBW550	ERS4282789	2w	S	Placebo	0	8	10	1	M	C	0	0	0	1	1	1	1	-0.4	-0.72	-1.11	NA	NA	4	0	0
ELBW60	ERS4282299	2w	S	Placebo	0	2	6	0	F	V	0	0	0	0	0	0	0	-2.27	-2.86	-1.59	4	NA	7	0	6
ELBW64	ERS4282303	2w	S	L.reuteri	40400000	10	10	0	F	V	0	0	0	0	1	1	1	-2.01	-1.18	-1.09	27	NA	2	0	0
ELBW68	ERS4282307	2w	S	Placebo	0	7	9	0	F	C	1	0	0	1	1	1	1	-1.02	-2.64	-1.06	NA	NA	1	0	0
ELBW71	ERS4282310	2w	S	Placebo	0	8	6	0	M	C	1	0	0	1	1	1	1	-1.38	-2.71	-1.9	NA	18	0	0	0
ELBW73	ERS4282312	2w	S	Placebo	0	7	10	0	M	V	0	0	0	1	0	1	1	-1.35	-1.36	-1.67	11	NA	5	0	7
ELBW78	ERS4282317	2w	S	L.reuteri	93900000	3	8	0	M	C	0	0	0	0	0	1	1	-2.42	-2.14	-1.38	NA	NA	5	0	0
ELBW81	ERS4282320	2w	S	L.reuteri	4520000	4	4	1	F	V	0	0	0	0	0	0	1	-1.42	0.55	-0.85	NA	NA	7	0	0
ELBW84	ERS4282323	2w	S	L.reuteri	251000000	7	8	1	F	C	0	0	0	0	0	0	1	-1.74	-1.52	-1.64	NA	NA	0	0	0
ELBW89	ERS4282328	2w	S	L.reuteri	30300000	9	9	0	M	C	1	0	0	0	0	0	1	-0.87	-1.26	-1.1	NA	NA	7	0	0
ELBW92	ERS4282331	2w	S	Placebo	0	6	8	0	M	V	0	0	0	0	1	1	1	-1.44	-2.04	-0.85	20	NA	0	0	0
ELBW96	ERS4282335	2w	S	Placebo	0	8	10	0	M	C	0	0	0	0	1	1	1	-1.82	-0.73	-1	9	45	7	0	0
ELBW100	ERS4282339	2y	L	Placebo	0	6	6	0	F	V	1	1	0	0	0	1	1	NA	NA	NA	NA	NA	NA	NA	NA
ELBW105	ERS4282344	2y	L	Placebo	0	10	8	0	M	V	1	1	0	0	0	1	1	NA	NA	NA	NA	NA	NA	NA	NA
ELBW117	ERS4282356	2y	L	Placebo	0	8	9	0	M	V	1	0	0	0	1	1	1	NA	NA	NA	15	NA	NA	NA	NA
ELBW120	ERS4282359	2y	L	Placebo	0	6	9	0	M	V	1	0	0	0	0	1	1	NA	NA	NA	NA	NA	NA	NA	NA
ELBW13	ERS4282252	2y	L	Placebo	0	6	9	0	M	V	0	0	0	0	0	0	1	NA	NA	NA	18	NA	NA	NA	NA
ELBW133	ERS4282372	2y	L	L.reuteri	0	9	10	1	F	C	0	0	0	1	0	1	1	NA	NA	NA	NA	NA	NA	NA	NA
ELBW138	ERS4282377	2y	L	Placebo	0	1	6	0	M	V	0	0	0	0	0	0	1	NA	NA	NA	NA	NA	NA	NA	NA
ELBW143	ERS4282382	2y	L	Placebo	0	6	9	1	F	C	0	0	0	0	0	0	1	NA	NA	NA	33	11	NA	NA	NA
ELBW148	ERS4282387	2y	L	L.reuteri	0	7	8	0	M	C	1	0	0	0	0	1	1	NA	NA	NA	NA	NA	NA	NA	NA
ELBW152	ERS4282391	2y	L	L.reuteri	0	9	9	0	F	C	1	0	0	0	0	1	1	NA	NA	NA	NA	NA	NA	NA	NA
ELBW157	ERS4282396	2y	L	L.reuteri	0	7	7	0	F	C	0	0	0	0	0	1	1	NA	NA	NA	27	NA	NA	NA	NA
ELBW162	ERS4282401	2y	L	Placebo	0	4	7	0	F	V	0	0	0	0	0	1	1	NA	NA	NA	NA	NA	NA	NA	NA
ELBW168	ERS4282407	2y	L	Placebo	0	6	7	1	M	C	0	0	1	0	0	1	1	NA	NA	NA	NA	NA	NA	NA	NA
ELBW173	ERS4282412	2y	L	L.reuteri	0	2	5	0	M	C	0	0	0	0	1	1	1	NA	NA	NA	25	NA	NA	NA	NA
ELBW178	ERS4282417	2y	L	L.reuteri	0	1	3	0	M	C	0	0	0	0	0	0	1	NA	NA	NA	NA	NA	NA	NA	NA
ELBW182	ERS4282421	2y	L	Placebo	0	8	9	0	M	C	0	0	0	0	1	1	1	NA	NA	NA	NA	NA	NA	NA	NA
ELBW196	ERS4282435	2y	L	Placebo	0	6	7	0	M	V	0	1	0	0	1	1	1	NA	NA	NA	NA	NA	NA	NA	NA
ELBW208	ERS4282447	2y	L	Placebo	0	7	7	0	F	C	1	0	0	0	0	0	1	NA	NA	NA	NA	NA	NA	NA	NA
ELBW211	ERS4282450	2y	L	Placebo	0	5	5	1	F	C	1	0	0	0	0	0	1	NA	NA	NA	18	NA	NA	NA	NA
ELBW216	ERS4282455	2y	L	Placebo	0	6	6	0	F	V	0	0	0	0	1	1	1	NA	NA	NA	NA	NA	NA	NA	NA
ELBW221	ERS4282460	2y	L	L.reuteri	NA	9	9	0	M	C	0	0	0	1	1	1	1	NA	NA	NA	NA	NA	NA	NA	NA
ELBW236	ERS4282475	2y	L	Placebo	NA	5	8	0	F	C	1	0	0	0	0	0	1	NA	NA	NA	NA	NA	NA	NA	NA
ELBW241	ERS4282480	2y	L	Placebo	NA	8	8	0	M	C	1	0	0	0	0	0	1	NA	NA	NA	NA	NA	NA	NA	NA
ELBW257	ERS4282496	2y	L	Placebo	0	2	4	0	M	V	0	0	0	0	0	1	1	NA	NA	NA	NA	NA	NA	NA	NA
ELBW266	ERS4282505	2y	L	L.reuteri	NA	4	6	0	M	V	0	0	0	1	0	1	1	NA	NA	NA	NA	NA	NA	NA	NA
ELBW271	ERS4282510	2y	L	Placebo	NA	5	8	0	M	C	0	0	1	0	0	0	1	NA	NA	NA	NA	NA	NA	NA	NA
ELBW284	ERS4282523	2y	S	L.reuteri	0	4	8	0	M	V	1	0	0	1	0	1	1	NA	NA	NA	7	16	NA	NA	NA
ELBW286	ERS4282525	2y	S	Placebo	0	9	9	0	F	C	0	0	1	0	0	0	1	NA	NA	NA	61	NA	NA	NA	NA
ELBW292	ERS4282531	2y	S	L.reuteri	0	10	10	0	F	C	0	0	0	0	1	1	1	NA	NA	NA	10	NA	NA	NA	NA
ELBW309	ERS4282548	2y	S	L.reuteri	0	8	9	0	F	C	1	0	0	1	1	1	1	NA	NA	NA	NA	NA	NA	NA	NA
ELBW314	ERS4282553	2y	S	Placebo	0	6	8	1	M	C	0	0	0	0	0	0	1	NA	NA	NA	NA	NA	NA	NA	NA
ELBW324	ERS4282563	2y	S	Placebo	0	5	7	0	M	C	1	0	0	0	0	0	1	NA	NA	NA	8	13	NA	NA	NA
ELBW343	ERS4282582	2y	S	Placebo	0	6	7	0	M	C	0	0	0	0	0	0	1	NA	NA	NA	NA	NA	NA	NA	NA
ELBW368	ERS4282607	2y	S	L.reuteri	0	4	7	0	M	V	1	0	0	0	0	0	1	NA	NA	NA	NA	NA	NA	NA	NA
ELBW458	ERS4282697	2y	S	L.reuteri	NA	7	9	1	F	C	1	0	0	0	0	0	1	NA	NA	NA	9	NA	NA	NA	NA
ELBW462	ERS4282701	2y	S	L.reuteri	NA	4	8	1	F	C	1	0	0	0	0	0	1	NA	NA	NA	NA	NA	NA	NA	NA
ELBW468	ERS4282707	2y	S	L.reuteri	NA	6	8	0	M	V	0	0	0	0	0	0	1	NA	NA	NA	11	NA	NA	NA	NA
ELBW477	ERS4282716	2y	S	L.reuteri	NA	2	6	0	F	C	0	0	0	0	0	0	1	NA	NA	NA	25	NA	NA	NA	NA
ELBW489	ERS4282728	2y	S	Placebo	NA	7	7	0	M	V	1	0	0	0	0	1	1	NA	NA	NA	14	NA	NA	NA	NA
ELBW493	ERS4282732	2y	S	Placebo	NA	2	3	0	M	V	1	0	0	0	0	1	1	NA	NA	NA	NA	NA	NA	NA	NA
ELBW498	ERS4282737	2y	S	L.reuteri	NA	9	10	0	M	V	0	0	0	1	0	1	1	NA	NA	NA	41	16	NA	NA	NA
ELBW525	ERS4282764	2y	S	Placebo	NA	7	9	0	M	V	0	0	0	0	0	0	1	NA	NA	NA	21	NA	NA	NA	NA
ELBW528	ERS4282767	2y	S	L.reuteri	NA	5	7	0	M	C	1	0	0	1	1	1	1	NA	NA	NA	NA	7	NA	NA	NA
ELBW539	ERS4282778	2y	S	Placebo	NA	3	8	0	F	C	0	0	0	1	1	1	1	NA	NA	NA	0	NA	NA	NA	NA
ELBW555	ERS4282794	2y	S	L.reuteri	NA	9	9	0	F	V	0	0	0	0	1	1	1	NA	NA	NA	NA	NA	NA	NA	NA
ELBW69	ERS4282308	2y	S	Placebo	NA	7	9	0	F	C	1	0	0	1	1	1	1	NA	NA	NA	NA	NA	NA	NA	NA
ELBW85	ERS4282324	2y	S	L.reuteri	NA	7	8	1	F	C	0	0	0	0	0	0	1	NA	NA	NA	NA	NA	NA	NA	NA
ELBW101	ERS4282340	3w	L	Placebo	0	6	6	0	F	V	1	1	0	0	0	1	1	NA	NA	NA	NA	NA	7	5	5
ELBW106	ERS4282345	3w	L	Placebo	0	10	8	0	M	V	1	1	0	0	0	1	1	NA	NA	NA	NA	NA	7	6	7
ELBW11	ERS4282250	3w	L	L.reuteri	67600000	8	9	1	M	C	1	0	0	0	0	1	1	NA	NA	NA	22	NA	7	3	0
ELBW113	ERS4282352	3w	L	L.reuteri	152000000	8	10	0	M	V	0	0	0	0	0	1	1	NA	NA	NA	25	NA	7	0	7
ELBW118	ERS4282357	3w	L	Placebo	0	8	9	0	M	V	1	0	0	0	1	1	1	NA	NA	NA	15	NA	7	0	0
ELBW121	ERS4282360	3w	L	Placebo	0	6	9	0	M	V	1	0	0	0	0	1	1	NA	NA	NA	NA	NA	7	3	0
ELBW125	ERS4282364	3w	L	L.reuteri	204000000	6	8	1	F	C	0	1	0	0	0	1	1	NA	NA	NA	NA	NA	7	0	0
ELBW130	ERS4282369	3w	L	Placebo	0	6	9	0	M	V	0	0	0	0	0	0	1	NA	NA	NA	18	NA	3	0	0
ELBW134	ERS4282373	3w	L	L.reuteri	73300000	9	10	1	F	C	0	0	0	1	0	1	1	NA	NA	NA	NA	NA	0	0	0
ELBW139	ERS4282378	3w	L	Placebo	140000	1	6	0	M	V	0	0	0	0	0	0	1	NA	NA	NA	NA	NA	7	0	0
ELBW144	ERS4282383	3w	L	Placebo	0	6	9	1	F	C	0	0	0	0	0	0	1	NA	NA	NA	33	11	7	0	0
ELBW149	ERS4282388	3w	L	L.reuteri	20500000	7	8	0	M	C	1	0	0	0	0	1	1	NA	NA	NA	NA	NA	7	0	0
ELBW153	ERS4282392	3w	L	L.reuteri	83200000	9	9	0	F	C	1	0	0	0	0	1	1	NA	NA	NA	NA	NA	7	0	4
ELBW158	ERS4282397	3w	L	L.reuteri	147000000	7	7	0	F	C	0	0	0	0	0	1	1	NA	NA	NA	27	NA	7	1	0
ELBW163	ERS4282402	3w	L	Placebo	0	4	7	0	F	V	0	0	0	0	0	1	1	NA	NA	NA	NA	NA	7	0	0
ELBW169	ERS4282408	3w	L	Placebo	0	6	7	1	M	C	0	0	1	0	0	1	1	NA	NA	NA	NA	NA	7	3	0
ELBW174	ERS4282413	3w	L	L.reuteri	140000000	2	5	0	M	C	0	0	0	0	1	1	1	NA	NA	NA	25	NA	7	0	0
ELBW183	ERS4282422	3w	L	Placebo	0	8	9	0	M	C	0	0	0	0	1	1	1	NA	NA	NA	NA	NA	7	0	2
ELBW187	ERS4282426	3w	L	Placebo	0	2	4	0	F	V	0	0	0	1	1	1	1	NA	NA	NA	NA	NA	7	0	1
ELBW191	ERS4282430	3w	L	L.reuteri	69100000	7	7	0	F	C	0	0	1	0	0	0	1	NA	NA	NA	NA	NA	7	5	0
ELBW197	ERS4282436	3w	L	Placebo	0	6	7	0	M	V	0	1	0	0	1	1	1	NA	NA	NA	NA	NA	7	3	5
ELBW200	ERS4282439	3w	L	L.reuteri	164000000	9	8	0	F	V	0	1	0	0	0	1	1	NA	NA	NA	NA	NA	0	0	0
ELBW205	ERS4282444	3w	L	L.reuteri	150000000	8	8	0	F	V	1	0	0	0	0	0	0	NA	NA	NA	NA	NA	7	0	0
ELBW209	ERS4282448	3w	L	Placebo	0	7	7	0	F	C	1	0	0	0	0	0	1	NA	NA	NA	NA	NA	1	0	0
ELBW217	ERS4282456	3w	L	Placebo	0	6	6	0	F	V	0	0	0	0	1	1	1	NA	NA	NA	NA	NA	7	0	0
ELBW222	ERS4282461	3w	L	L.reuteri	28600000	9	9	0	M	C	0	0	0	1	1	1	1	NA	NA	NA	NA	NA	0	0	0
ELBW227	ERS4282466	3w	L	L.reuteri	24000000	4	6	0	F	V	1	0	0	0	1	1	1	NA	NA	NA	22	NA	7	3	7
ELBW231	ERS4282470	3w	L	L.reuteri	8530000	6	7	0	M	V	1	0	0	0	1	1	1	NA	NA	NA	NA	NA	7	2	3
ELBW237	ERS4282476	3w	L	Placebo	0	5	8	0	F	C	1	0	0	0	0	0	1	NA	NA	NA	NA	NA	0	0	0
ELBW242	ERS4282481	3w	L	Placebo	0	8	8	0	M	C	1	0	0	0	0	0	1	NA	NA	NA	NA	NA	0	0	0
ELBW247	ERS4282486	3w	L	L.reuteri	7390000	5	4	0	F	C	1	0	1	0	0	0	1	NA	NA	NA	7	NA	5	2	4
ELBW252	ERS4282491	3w	L	L.reuteri	260000000	5	7	0	M	C	0	1	0	0	0	1	1	NA	NA	NA	NA	NA	7	1	0
ELBW258	ERS4282497	3w	L	Placebo	38200000	2	4	0	M	V	0	0	0	0	0	1	1	NA	NA	NA	NA	NA	2	0	0
ELBW262	ERS4282501	3w	L	L.reuteri	5270000	4	5	1	M	C	0	0	1	0	0	0	1	NA	NA	NA	NA	NA	7	1	6
ELBW267	ERS4282506	3w	L	L.reuteri	332000000	4	6	0	M	V	0	0	0	1	0	1	1	NA	NA	NA	NA	NA	2	0	0
ELBW272	ERS4282511	3w	L	Placebo	0	5	8	0	M	C	0	0	1	0	0	0	1	NA	NA	NA	NA	NA	0	0	0
ELBW277	ERS4282516	3w	L	Placebo	0	5	8	0	M	C	0	0	0	1	0	1	1	NA	NA	NA	NA	NA	0	0	0
ELBW281	ERS4282520	3w	L	Placebo	0	8	10	0	M	C	0	0	0	0	0	1	1	NA	NA	NA	24	NA	0	0	0
ELBW287	ERS4282526	3w	S	Placebo	0	9	9	0	F	C	0	0	1	0	0	0	1	NA	NA	NA	61	NA	0	0	0
ELBW297	ERS4282536	3w	S	L.reuteri	54000000	9	10	1	F	C	1	0	1	0	0	0	1	NA	NA	NA	NA	NA	7	0	0
ELBW30	ERS4282269	3w	S	Placebo	0	8	9	0	F	C	0	0	0	0	0	0	1	NA	NA	NA	NA	NA	0	0	0
ELBW304	ERS4282543	3w	S	L.reuteri	212000000	8	8	1	M	C	0	0	1	0	0	0	1	NA	NA	NA	15	NA	6	0	0
ELBW31	ERS4282270	3w	S	L.reuteri	62700000	8	9	0	F	C	1	0	0	1	1	1	1	NA	NA	NA	NA	NA	0	0	0
ELBW315	ERS4282554	3w	S	Placebo	0	6	8	1	M	C	0	0	0	0	0	0	1	NA	NA	NA	NA	NA	7	3	0
ELBW32	ERS4282271	3w	S	L.reuteri	95400000	4	5	0	F	C	1	0	0	1	0	1	1	NA	NA	NA	NA	NA	0	0	0
ELBW322	ERS4282561	3w	S	L.reuteri	68900000	4	7	0	F	C	1	0	0	1	1	1	1	NA	NA	NA	0	NA	0	0	0
ELBW325	ERS4282564	3w	S	Placebo	0	5	7	0	M	C	1	0	0	0	0	0	1	NA	NA	NA	8	13	7	0	0
ELBW33	ERS4282272	3w	S	L.reuteri	388000000	3	10	0	F	V	0	0	0	1	0	0	1	NA	NA	NA	28	NA	3	0	0
ELBW333	ERS4282572	3w	S	Placebo	0	NA	NA	1	M	C	1	0	0	0	0	0	1	NA	NA	NA	24	NA	0	0	0
ELBW344	ERS4282583	3w	S	Placebo	0	6	7	0	M	C	0	0	0	0	0	0	1	NA	NA	NA	NA	NA	0	0	0
ELBW350	ERS4282589	3w	S	L.reuteri	104000000	10	10	1	M	C	0	0	0	0	0	0	1	NA	NA	NA	NA	25	3	0	0
ELBW355	ERS4282594	3w	S	Placebo	0	10	10	1	M	C	0	0	1	0	0	0	1	NA	NA	NA	NA	NA	5	0	0
ELBW359	ERS4282598	3w	S	Placebo	0	10	10	0	M	V	0	0	0	0	0	0	1	NA	NA	NA	NA	31	4	6	0
ELBW365	ERS4282604	3w	S	Placebo	0	10	10	0	F	V	0	0	0	1	1	1	1	NA	NA	NA	NA	NA	0	0	0
ELBW376	ERS4282615	3w	S	Placebo	0	8	9	0	F	C	1	0	0	0	1	1	1	NA	NA	NA	NA	NA	0	0	0
ELBW380	ERS4282619	3w	S	Placebo	0	8	10	0	F	C	1	0	0	0	0	1	1	NA	NA	NA	NA	NA	0	0	0
ELBW385	ERS4282624	3w	S	L.reuteri	67800000	9	9	0	F	C	1	0	0	1	1	1	1	NA	NA	NA	NA	NA	0	0	0
ELBW389	ERS4282628	3w	S	L.reuteri	0	8	9	0	F	C	1	0	0	1	0	1	1	NA	NA	NA	NA	NA	0	0	0
ELBW393	ERS4282632	3w	S	L.reuteri	25000000	8	10	1	F	C	1	0	0	1	0	1	1	NA	NA	NA	NA	NA	0	0	0
ELBW40	ERS4282279	3w	S	Placebo	0	10	10	1	M	C	0	0	0	0	0	0	1	NA	NA	NA	16	NA	5	0	0
ELBW403	ERS4282642	3w	S	L.reuteri	7530000	6	8	0	M	C	0	0	0	0	0	0	1	NA	NA	NA	NA	NA	7	0	0
ELBW408	ERS4282647	3w	S	L.reuteri	71900000	10	10	1	F	C	0	0	0	0	1	1	1	NA	NA	NA	NA	NA	0	0	0
ELBW411	ERS4282650	3w	S	L.reuteri	39100000	2	8	0	M	C	0	0	0	0	1	1	1	NA	NA	NA	21	NA	2	0	0
ELBW416	ERS4282655	3w	S	L.reuteri	70000000	8	9	0	M	C	1	0	0	0	0	0	1	NA	NA	NA	NA	NA	1	0	0
ELBW420	ERS4282659	3w	S	L.reuteri	68000000	8	8	1	F	C	1	0	0	0	0	0	1	NA	NA	NA	NA	NA	7	0	0
ELBW425	ERS4282664	3w	S	L.reuteri	46400000	7	8	0	F	C	0	0	0	0	0	1	1	NA	NA	NA	NA	NA	7	0	0
ELBW43	ERS4282282	3w	S	Placebo	0	7	8	0	M	V	0	0	0	0	0	0	1	NA	NA	NA	NA	NA	7	0	0
ELBW434	ERS4282673	3w	S	Placebo	0	10	10	0	M	V	0	0	0	0	0	0	1	NA	NA	NA	NA	NA	0	0	0
ELBW442	ERS4282681	3w	S	Placebo	0	8	9	1	F	C	0	0	0	0	0	0	1	NA	NA	NA	NA	NA	0	0	0
ELBW446	ERS4282685	3w	S	Placebo	0	3	7	0	M	V	0	1	0	1	1	1	1	NA	NA	NA	21	47	1	0	0
ELBW453	ERS4282692	3w	S	L.reuteri	76100000	5	5	1	F	C	1	0	0	0	1	0	1	NA	NA	NA	NA	NA	0	0	0
ELBW459	ERS4282698	3w	S	L.reuteri	107000000	7	9	1	F	C	1	0	0	0	0	0	1	NA	NA	NA	9	NA	7	0	0
ELBW463	ERS4282702	3w	S	L.reuteri	379000000	4	8	1	F	C	1	0	0	0	0	0	1	NA	NA	NA	NA	NA	6	0	0
ELBW469	ERS4282708	3w	S	L.reuteri	11000000	6	8	0	M	V	0	0	0	0	0	0	1	NA	NA	NA	11	NA	7	0	0
ELBW471	ERS4282710	3w	S	Placebo	0	3	7	1	F	C	1	0	0	0	0	0	1	NA	NA	NA	7	NA	4	0	0
ELBW478	ERS4282717	3w	S	L.reuteri	838000	2	6	0	F	C	0	0	0	0	0	0	1	NA	NA	NA	25	NA	4	0	0
ELBW481	ERS4282720	3w	S	L.reuteri	56600000	8	8	0	F	C	0	0	0	0	1	0	1	NA	NA	NA	22	NA	0	0	0
ELBW484	ERS4282723	3w	S	Placebo	0	9	9	0	M	C	0	0	0	0	0	0	1	NA	NA	NA	NA	NA	5	0	0
ELBW49	ERS4282288	3w	S	Placebo	0	7	7	0	M	V	1	0	0	0	0	1	1	NA	NA	NA	14	NA	7	0	0
ELBW494	ERS4282733	3w	S	Placebo	0	2	3	0	M	V	1	0	0	0	0	1	1	NA	NA	NA	NA	NA	7	3	0
ELBW501	ERS4282740	3w	S	Placebo	0	6	8	1	F	C	0	0	1	0	0	0	1	NA	NA	NA	NA	NA	0	0	0
ELBW507	ERS4282746	3w	S	Placebo	154000	7	7	0	M	C	0	0	0	0	0	0	1	NA	NA	NA	NA	NA	0	0	0
ELBW511	ERS4282750	3w	S	L.reuteri	1750000	3	10	1	M	C	0	0	0	1	1	1	1	NA	NA	NA	NA	NA	5	0	0
ELBW516	ERS4282755	3w	S	L.reuteri	159000000	9	9	0	M	C	0	0	0	0	0	1	1	NA	NA	NA	NA	NA	0	0	0
ELBW520	ERS4282759	3w	S	L.reuteri	207000	2	8	0	M	C	0	0	0	1	1	1	1	NA	NA	NA	NA	NA	4	0	0
ELBW526	ERS4282765	3w	S	Placebo	0	7	9	0	M	V	0	0	0	0	0	0	1	NA	NA	NA	21	NA	7	0	0
ELBW529	ERS4282768	3w	S	L.reuteri	0	5	7	0	M	C	1	0	0	1	1	1	1	NA	NA	NA	NA	7	4	0	0
ELBW532	ERS4282771	3w	S	L.reuteri	62200000	5	7	0	M	C	1	0	0	1	1	1	1	NA	NA	NA	37	NA	0	0	0
ELBW54	ERS4282293	3w	S	Placebo	0	3	8	0	F	C	0	0	0	1	1	1	1	NA	NA	NA	0	NA	3	0	0
ELBW541	ERS4282780	3w	S	L.reuteri	12700000	8	9	1	F	C	1	0	0	1	0	1	1	NA	NA	NA	6	NA	7	0	0
ELBW546	ERS4282785	3w	S	Placebo	48300	10	10	0	F	C	1	0	0	0	0	0	1	NA	NA	NA	25	NA	1	0	0
ELBW549	ERS4282788	3w	S	Placebo	0	4	9	0	M	C	1	0	0	0	0	0	1	NA	NA	NA	14	NA	7	0	0
ELBW551	ERS4282790	3w	S	Placebo	0	8	10	1	M	C	0	0	0	1	1	1	1	NA	NA	NA	NA	NA	0	0	0
ELBW556	ERS4282795	3w	S	L.reuteri	28200000	9	9	0	F	V	0	0	0	0	1	1	1	NA	NA	NA	NA	NA	0	0	0
ELBW57	ERS4282296	3w	S	L.reuteri	621000	4	6	0	F	C	0	0	0	1	1	1	1	NA	NA	NA	NA	NA	5	0	0
ELBW7	ERS4282246	3w	S	Placebo	0	7	9	0	F	C	1	0	0	1	1	1	1	NA	NA	NA	NA	NA	1	0	0
ELBW74	ERS4282313	3w	S	Placebo	0	7	10	0	M	V	0	0	0	1	0	1	1	NA	NA	NA	11	NA	6	0	6
ELBW79	ERS4282318	3w	S	L.reuteri	0	3	8	0	M	C	0	0	0	0	0	1	1	NA	NA	NA	NA	NA	6	0	0
ELBW86	ERS4282325	3w	S	L.reuteri	137000000	7	8	1	F	C	0	0	0	0	0	0	1	NA	NA	NA	NA	NA	0	0	0
ELBW9	ERS4282248	3w	S	L.reuteri	0	9	9	0	M	C	1	0	0	0	0	0	1	NA	NA	NA	NA	NA	3	0	0
ELBW93	ERS4282332	3w	S	Placebo	197000	6	8	0	M	V	0	0	0	0	1	1	1	NA	NA	NA	20	NA	6	0	0
ELBW97	ERS4282336	3w	S	Placebo	0	8	10	0	M	C	0	0	0	0	1	1	1	NA	NA	NA	9	45	4	1	0
ELBW102	ERS4282341	4w	L	Placebo	0	6	6	0	F	V	1	1	0	0	0	1	1	-0.52	-0.34	-2.9	NA	NA	7	5	7
ELBW107	ERS4282346	4w	L	Placebo	19100000	10	8	0	M	V	1	1	0	0	0	1	1	-0.57	-0.93	-3.28	NA	NA	7	5	7
ELBW110	ERS4282349	4w	L	L.reuteri	23000000	8	9	1	M	C	1	0	0	0	0	1	1	2.08	0.53	0.48	22	NA	7	3	0
ELBW114	ERS4282353	4w	L	L.reuteri	63300000	8	10	0	M	V	0	0	0	0	0	1	1	-1.99	-3.51	-2.23	25	NA	3	0	0
ELBW122	ERS4282361	4w	L	Placebo	0	6	9	0	M	V	1	0	0	0	0	1	1	0.52	-0.6	-0.88	NA	NA	7	7	0
ELBW126	ERS4282365	4w	L	L.reuteri	81800000	6	8	1	F	C	0	1	0	0	0	1	1	0.18	-1.16	1.34	NA	NA	7	0	0
ELBW135	ERS4282374	4w	L	L.reuteri	4390000	9	10	1	F	C	0	0	0	1	0	1	1	-0.16	-0.34	-0.87	NA	NA	0	0	0
ELBW14	ERS4282253	4w	L	Placebo	1390000	1	6	0	M	V	0	0	0	0	0	0	1	0.21	-1.94	-0.57	NA	NA	7	0	0
ELBW140	ERS4282379	4w	L	Placebo	0	8	8	1	M	C	0	0	1	0	0	0	1	0.07	-1.64	-1.03	NA	5	7	0	0
ELBW15	ERS4282254	4w	L	L.reuteri	8240000	7	8	0	M	C	1	0	0	0	0	1	1	0.52	-0.12	-1.02	NA	NA	7	0	0
ELBW154	ERS4282393	4w	L	L.reuteri	49000000	9	9	0	F	C	1	0	0	0	0	1	1	-0.41	0.26	-0.97	NA	NA	0	0	0
ELBW159	ERS4282398	4w	L	L.reuteri	34100000	7	7	0	F	C	0	0	0	0	0	1	1	-0.51	-2.81	-1.57	27	NA	7	2	0
ELBW164	ERS4282403	4w	L	Placebo	0	4	7	0	F	V	0	0	0	0	0	1	1	-1.06	-1.96	-0.84	NA	NA	7	3	0
ELBW17	ERS4282256	4w	L	Placebo	0	6	7	1	M	C	0	0	1	0	0	1	1	0.24	-2.59	-0.75	NA	NA	6	0	0
ELBW175	ERS4282414	4w	L	L.reuteri	2680000	2	5	0	M	C	0	0	0	0	1	1	1	-0.4	-2.38	0.25	25	NA	7	0	0
ELBW179	ERS4282418	4w	L	L.reuteri	25100000	1	3	0	M	C	0	0	0	0	0	0	1	-1.15	-1.98	-1.61	NA	NA	7	2	0
ELBW184	ERS4282423	4w	L	Placebo	0	8	9	0	M	C	0	0	0	0	1	1	1	-0.71	-0.99	-1.28	NA	NA	7	0	0
ELBW188	ERS4282427	4w	L	Placebo	0	2	4	0	F	V	0	0	0	1	1	1	1	0.91	0.07	-0.87	NA	NA	2	0	0
ELBW192	ERS4282431	4w	L	L.reuteri	5090000	7	7	0	F	C	0	0	1	0	0	0	1	-0.93	-0.15	-1.13	NA	NA	7	4	0
ELBW198	ERS4282437	4w	L	Placebo	0	6	7	0	M	V	0	1	0	0	1	1	1	0.11	-1.98	-1	NA	NA	7	2	5
ELBW201	ERS4282440	4w	L	L.reuteri	25800000	9	8	0	F	V	0	1	0	0	0	1	1	-1.17	-0.52	-0.91	NA	NA	7	2	0
ELBW21	ERS4282260	4w	L	Placebo	0	7	7	0	F	C	1	0	0	0	0	0	1	-1.41	-2.38	-1.46	NA	NA	0	0	0
ELBW212	ERS4282451	4w	L	Placebo	0	5	5	1	F	C	1	0	0	0	0	0	1	-0.82	0.3	-1.26	18	NA	6	0	0
ELBW218	ERS4282457	4w	L	Placebo	0	6	6	0	F	V	0	0	0	0	1	1	1	-1.1	-1.44	-1.51	NA	NA	7	3	0
ELBW223	ERS4282462	4w	L	L.reuteri	38000000	9	9	0	M	C	0	0	0	1	1	1	1	-0.8	-2.54	-1	NA	NA	0	0	0
ELBW228	ERS4282467	4w	L	L.reuteri	4920000	4	6	0	F	V	1	0	0	0	1	1	1	0.3	0.07	-1.05	22	NA	7	0	1
ELBW232	ERS4282471	4w	L	L.reuteri	105000000	6	7	0	M	V	1	0	0	0	1	1	1	0.02	-1.45	-1.5	NA	NA	7	1	0
ELBW238	ERS4282477	4w	L	Placebo	0	5	8	0	F	C	1	0	0	0	0	0	1	-1.03	-0.1	-1.37	NA	NA	0	0	0
ELBW243	ERS4282482	4w	L	Placebo	0	8	8	0	M	C	1	0	0	0	0	0	1	-1.3	-2.54	-2.22	NA	NA	0	0	0
ELBW248	ERS4282487	4w	L	L.reuteri	0	5	4	0	F	C	1	0	1	0	0	0	1	1.89	-3.63	-1.52	7	NA	3	5	7
ELBW253	ERS4282492	4w	L	L.reuteri	383000000	5	7	0	M	C	0	1	0	0	0	1	1	-0.95	-2.21	-2.04	NA	NA	3	4	0
ELBW259	ERS4282498	4w	L	Placebo	65100000	2	4	0	M	V	0	0	0	0	0	1	1	-0.87	-3.67	-0.86	NA	NA	0	0	0
ELBW263	ERS4282502	4w	L	L.reuteri	424000	4	5	1	M	C	0	0	1	0	0	0	1	0.61	NA	-0.38	NA	NA	5	6	2
ELBW268	ERS4282507	4w	L	L.reuteri	104000000	4	6	0	M	V	0	0	0	1	0	1	1	-1.82	0.99	-1.12	NA	NA	0	5	1
ELBW273	ERS4282512	4w	L	Placebo	510000	5	8	0	M	C	0	0	1	0	0	0	1	0.72	-1.87	-1.14	NA	NA	0	0	0
ELBW278	ERS4282517	4w	L	Placebo	0	5	8	0	M	C	0	0	0	1	0	1	1	-1.8	-3.13	-1.53	NA	NA	0	0	0
ELBW282	ERS4282521	4w	L	Placebo	0	8	10	0	M	C	0	0	0	0	0	1	1	-1.68	-2.71	-2.6	24	NA	4	0	0
ELBW288	ERS4282527	4w	S	Placebo	0	9	9	0	F	C	0	0	1	0	0	0	1	-0.93	-0.92	-2.01	61	NA	0	0	0
ELBW294	ERS4282533	4w	S	L.reuteri	40100000	6	7	0	M	V	0	0	0	0	0	0	1	-2.22	-1.29	-2.41	NA	NA	0	0	0
ELBW300	ERS4282539	4w	S	Placebo	0	8	9	0	F	C	0	0	0	0	0	0	1	-1.96	-3.03	-2.25	NA	NA	0	0	0
ELBW305	ERS4282544	4w	S	L.reuteri	313000000	8	8	1	M	C	0	0	1	0	0	0	1	-1.71	-2.52	-2.28	15	NA	6	0	0
ELBW310	ERS4282549	4w	S	L.reuteri	42400000	8	9	0	F	C	1	0	0	1	1	1	1	-1.77	-0.58	-0.81	NA	NA	0	0	0
ELBW316	ERS4282555	4w	S	Placebo	0	6	8	1	M	C	0	0	0	0	0	0	1	-1.61	-1.24	-1.78	NA	NA	0	4	0
ELBW326	ERS4282565	4w	S	Placebo	0	5	7	0	M	C	1	0	0	0	0	0	1	-0.16	-2.95	-1.25	8	13	7	0	0
ELBW334	ERS4282573	4w	S	Placebo	0	NA	NA	1	M	C	1	0	0	0	0	0	1	-1.4	-1.43	-1.63	24	NA	0	0	0
ELBW34	ERS4282273	4w	S	L.reuteri	4460000	9	10	1	F	C	0	0	1	0	0	0	1	0.3	-0.61	-1.31	NA	7	5	0	0
ELBW345	ERS4282584	4w	S	Placebo	0	6	7	0	M	C	0	0	0	0	0	0	1	-3.02	-3.59	-4.11	NA	NA	4	2	0
ELBW351	ERS4282590	4w	S	L.reuteri	41700	10	10	1	M	C	0	0	0	0	0	0	1	-0.02	-2.26	-1.05	NA	25	7	0	0
ELBW356	ERS4282595	4w	S	Placebo	0	10	10	1	M	C	0	0	1	0	0	0	1	-1.06	-1.06	-1.12	NA	NA	0	0	0
ELBW36	ERS4282275	4w	S	Placebo	0	10	10	0	M	V	0	0	0	0	0	0	1	-2.35	-2.5	-2.05	NA	31	0	0	0
ELBW361	ERS4282600	4w	S	L.reuteri	214000	8	8	0	M	V	1	0	0	0	1	1	1	-2.08	-3.83	-1.35	6	7	4	0	0
ELBW369	ERS4282608	4w	S	L.reuteri	13100000	4	7	0	M	V	1	0	0	0	0	0	1	-2.07	-3.77	-1.87	NA	NA	0	0	0
ELBW371	ERS4282610	4w	S	L.reuteri	44200000	9	10	0	M	C	0	1	0	1	1	1	1	-2.5	-2.52	-2.14	20	NA	5	0	0
ELBW377	ERS4282616	4w	S	Placebo	0	8	9	0	F	C	1	0	0	0	1	1	1	-1.85	-1.94	-2.07	NA	NA	0	0	0
ELBW381	ERS4282620	4w	S	Placebo	0	8	10	0	F	C	1	0	0	0	0	1	1	-1.06	-2.85	-1.13	NA	NA	0	0	0
ELBW386	ERS4282625	4w	S	L.reuteri	3900000	9	9	0	F	C	1	0	0	1	1	1	1	-0.76	-1.13	-0.27	NA	NA	7	0	0
ELBW39	ERS4282278	4w	S	L.reuteri	1220000	8	9	0	F	C	1	0	0	1	0	1	1	-1.1	NA	-0.33	NA	NA	4	0	0
ELBW394	ERS4282633	4w	S	L.reuteri	2510000	8	10	1	F	C	1	0	0	1	0	1	1	-0.66	-2.07	-1.94	NA	NA	0	0	0
ELBW397	ERS4282636	4w	S	Placebo	0	4	8	0	M	V	0	0	0	0	0	1	1	-2.15	-2.81	-1.37	NA	NA	4	0	0
ELBW4	ERS4282243	4w	S	Placebo	0	9	10	0	M	C	0	1	0	0	1	1	1	-1.57	-1.28	-2.25	NA	NA	0	0	0
ELBW404	ERS4282643	4w	S	L.reuteri	12100000	6	8	0	M	C	0	0	0	0	0	0	1	-1.53	-3.44	-1.61	NA	NA	4	0	0
ELBW409	ERS4282648	4w	S	L.reuteri	104000000	10	10	1	F	C	0	0	0	0	1	1	1	-0.99	-1.25	-0.39	NA	NA	0	0	0
ELBW412	ERS4282651	4w	S	L.reuteri	7950000	2	8	0	M	C	0	0	0	0	1	1	1	-1.17	-2.31	-1.06	21	NA	7	0	0
ELBW417	ERS4282656	4w	S	L.reuteri	77800000	8	9	0	M	C	1	0	0	0	0	0	1	-1.77	-1.38	-2.4	NA	NA	7	0	0
ELBW421	ERS4282660	4w	S	L.reuteri	28500000	8	8	1	F	C	1	0	0	0	0	0	1	-1.58	-0.79	-1.74	NA	NA	3	0	0
ELBW426	ERS4282665	4w	S	L.reuteri	29300000	7	8	0	F	C	0	0	0	0	0	1	1	-1.42	-4.05	-1.11	NA	NA	7	0	0
ELBW430	ERS4282669	4w	S	Placebo	106000	7	8	0	M	V	0	0	0	0	0	0	1	-1.99	-0.89	-2.29	NA	NA	7	0	0
ELBW435	ERS4282674	4w	S	Placebo	0	10	10	0	M	V	0	0	0	0	0	0	1	-2.5	-1.93	-3.28	NA	NA	0	0	0
ELBW439	ERS4282678	4w	S	Placebo	0	10	10	0	M	V	0	0	0	0	0	1	1	-0.78	-3.54	-0.16	NA	NA	0	0	0
ELBW447	ERS4282686	4w	S	Placebo	0	3	7	0	M	V	0	1	0	1	1	1	1	-2.51	-2.36	-2.24	21	47	7	0	0
ELBW45	ERS4282284	4w	S	L.reuteri	68700000	2	3	1	F	C	1	0	0	0	1	0	1	-1.8	-1.31	-1.7	NA	NA	0	0	0
ELBW454	ERS4282693	4w	S	L.reuteri	56200000	5	5	1	F	C	1	0	0	0	1	0	1	-1.41	-0.7	-1.24	NA	NA	0	0	0
ELBW46	ERS4282285	4w	S	L.reuteri	29100000	7	9	1	F	C	1	0	0	0	0	0	1	-0.77	-2.15	-1.17	9	NA	4	0	0
ELBW464	ERS4282703	4w	S	L.reuteri	202000000	4	8	1	F	C	1	0	0	0	0	0	1	-0.44	-0.4	-0.34	NA	NA	4	0	0
ELBW472	ERS4282711	4w	S	Placebo	0	3	7	1	F	C	1	0	0	0	0	0	1	-0.12	1.62	-0.94	7	NA	2	6	0
ELBW479	ERS4282718	4w	S	L.reuteri	9220000	2	6	0	F	C	0	0	0	0	0	0	1	-0.74	0.48	-0.74	25	NA	5	0	0
ELBW485	ERS4282724	4w	S	Placebo	0	9	9	0	M	C	0	0	0	0	0	0	1	-2.14	-1.87	-2.52	NA	NA	0	0	0
ELBW490	ERS4282729	4w	S	Placebo	0	7	7	0	M	V	1	0	0	0	0	1	1	-1.5	-2.58	-0.53	14	NA	7	0	0
ELBW495	ERS4282734	4w	S	Placebo	0	2	3	0	M	V	1	0	0	0	0	1	1	-2.55	-4.52	-2.1	NA	NA	7	7	0
ELBW499	ERS4282738	4w	S	L.reuteri	43200000	9	10	0	M	V	0	0	0	1	0	1	1	-2.78	-3.58	-1.83	41	16	5	0	0
ELBW502	ERS4282741	4w	S	Placebo	0	6	8	1	F	C	0	0	1	0	0	0	1	-1.53	-0.2	-2.27	NA	NA	0	0	0
ELBW508	ERS4282747	4w	S	Placebo	0	7	7	0	M	C	0	0	0	0	0	0	1	-1.68	-2.39	-1.55	NA	NA	1	0	0
ELBW512	ERS4282751	4w	S	L.reuteri	37900000	3	10	1	M	C	0	0	0	1	1	1	1	-1.12	-2.32	-1.34	NA	NA	7	0	0
ELBW517	ERS4282756	4w	S	L.reuteri	31100000	9	9	0	M	C	0	0	0	0	0	1	1	-2.29	-3.05	-3.25	NA	NA	2	0	0
ELBW521	ERS4282760	4w	S	L.reuteri	4850000	2	8	0	M	C	0	0	0	1	1	1	1	-3.2	-1.58	-1.61	NA	NA	0	0	0
ELBW53	ERS4282292	4w	S	L.reuteri	33600000	5	7	0	M	C	1	0	0	1	1	1	1	-1.51	-2.11	-2.01	NA	7	4	0	0
ELBW533	ERS4282772	4w	S	L.reuteri	172000000	5	7	0	M	C	1	0	0	1	1	1	1	-0.91	-3.05	-0.88	37	NA	0	0	0
ELBW535	ERS4282774	4w	S	Placebo	0	9	10	1	F	C	0	0	0	0	0	0	1	-0.54	-1.24	-0.1	NA	NA	0	0	0
ELBW540	ERS4282779	4w	S	Placebo	0	3	8	0	F	C	0	0	0	1	1	1	1	-1.66	-1.15	-0.45	0	NA	5	0	0
ELBW542	ERS4282781	4w	S	L.reuteri	1970000	8	9	1	F	C	1	0	0	1	0	1	1	-0.28	-1.33	-1.48	6	NA	6	0	0
ELBW552	ERS4282791	4w	S	Placebo	0	8	10	1	M	C	0	0	0	1	1	1	1	-0.41	-0.77	-1.61	NA	NA	0	0	0
ELBW557	ERS4282796	4w	S	L.reuteri	18700000	9	9	0	F	V	0	0	0	0	1	1	1	-0.77	-3.13	0.31	NA	NA	0	0	0
ELBW58	ERS4282297	4w	S	L.reuteri	122000000	4	6	0	F	C	0	0	0	1	1	1	1	-1.86	-1.47	-1.43	NA	NA	0	0	0
ELBW61	ERS4282300	4w	S	Placebo	0	2	6	0	F	V	0	0	0	0	0	0	0	-2.88	-5.01	-2.22	4	NA	0	0	0
ELBW65	ERS4282304	4w	S	L.reuteri	3970000	10	10	0	F	V	0	0	0	0	1	1	1	-2.51	-3.06	-1.55	27	NA	7	4	0
ELBW70	ERS4282309	4w	S	Placebo	0	7	9	0	F	C	1	0	0	1	1	1	1	-1.96	-3.19	-2.14	NA	NA	6	0	0
ELBW75	ERS4282314	4w	S	Placebo	0	7	10	0	M	V	0	0	0	1	0	1	1	-2.49	-2.81	-2.85	11	NA	0	0	0
ELBW8	ERS4282247	4w	S	L.reuteri	32400000	3	8	0	M	C	0	0	0	0	0	1	1	-3.29	-3.06	-2.49	NA	NA	3	0	0
ELBW82	ERS4282321	4w	S	L.reuteri	4530000	4	4	1	F	V	0	0	0	0	0	0	1	-1.36	0.61	-2.23	NA	NA	3	0	0
ELBW87	ERS4282326	4w	S	L.reuteri	147000000	7	8	1	F	C	0	0	0	0	0	0	1	-0.97	-2.13	-0.72	NA	NA	3	0	0
ELBW98	ERS4282337	4w	S	Placebo	0	8	10	0	M	C	0	0	0	0	1	1	1	-2.64	-4.74	-5.1	9	45	0	7	0
ELBW127	ERS4282366	PMW36	L	L.reuteri	7810000	6	8	1	F	C	0	1	0	0	0	1	1	0.72	0.61	0.87	NA	NA	NA	NA	NA
ELBW145	ERS4282384	PMW36	L	Placebo	0	6	9	1	F	C	0	0	0	0	0	0	1	-0.1	3.44	-4.11	33	11	NA	NA	NA
ELBW16	ERS4282255	PMW36	L	L.reuteri	7540000	7	7	0	F	C	0	0	0	0	0	1	1	0.1	-1.84	-0.84	27	NA	NA	NA	NA
ELBW165	ERS4282404	PMW36	L	Placebo	0	4	7	0	F	V	0	0	0	0	0	1	1	0.07	-0.73	-0.74	NA	NA	NA	NA	NA
ELBW170	ERS4282409	PMW36	L	Placebo	0	6	7	1	M	C	0	0	1	0	0	1	1	0.91	-0.93	-0.99	NA	NA	NA	NA	NA
ELBW176	ERS4282415	PMW36	L	L.reuteri	1290000	2	5	0	M	C	0	0	0	0	1	1	1	0.2	-2.25	-0.3	25	NA	NA	NA	NA
ELBW18	ERS4282257	PMW36	L	L.reuteri	18300000	1	3	0	M	C	0	0	0	0	0	0	1	-2.35	-3.14	-3.54	NA	NA	NA	NA	NA
ELBW185	ERS4282424	PMW36	L	Placebo	0	8	9	0	M	C	0	0	0	0	1	1	1	-0.07	0.57	-1.45	NA	NA	NA	NA	NA
ELBW189	ERS4282428	PMW36	L	Placebo	0	2	4	0	F	V	0	0	0	1	1	1	1	0.61	-0.14	-2.27	NA	NA	NA	NA	NA
ELBW193	ERS4282432	PMW36	L	L.reuteri	91400	7	7	0	F	C	0	0	1	0	0	0	1	-0.64	-0.25	-1.32	NA	NA	NA	NA	NA
ELBW199	ERS4282438	PMW36	L	Placebo	0	6	7	0	M	V	0	1	0	0	1	1	1	1.2	0.05	-0.18	NA	NA	NA	NA	NA
ELBW202	ERS4282441	PMW36	L	L.reuteri	105000	9	8	0	F	V	0	1	0	0	0	1	1	0.1	-1	-0.13	NA	NA	NA	NA	NA
ELBW213	ERS4282452	PMW36	L	Placebo	8430000	5	5	1	F	C	1	0	0	0	0	0	1	2.96	3.1	0.44	18	NA	NA	NA	NA
ELBW219	ERS4282458	PMW36	L	Placebo	0	6	6	0	F	V	0	0	0	0	1	1	1	-0.26	-0.42	-0.68	NA	NA	NA	NA	NA
ELBW224	ERS4282463	PMW36	L	L.reuteri	16800000	9	9	0	M	C	0	0	0	1	1	1	1	-0.72	-2.85	-0.29	NA	NA	NA	NA	NA
ELBW229	ERS4282468	PMW36	L	L.reuteri	2970000	4	6	0	F	V	1	0	0	0	1	1	1	0.45	1.48	-0.09	22	NA	NA	NA	NA
ELBW233	ERS4282472	PMW36	L	L.reuteri	2600000	6	7	0	M	V	1	0	0	0	1	1	1	0.75	-1.27	-1.61	NA	NA	NA	NA	NA
ELBW239	ERS4282478	PMW36	L	Placebo	0	5	8	0	F	C	1	0	0	0	0	0	1	-0.03	-1.51	-0.62	NA	NA	NA	NA	NA
ELBW244	ERS4282483	PMW36	L	Placebo	0	8	8	0	M	C	1	0	0	0	0	0	1	-0.27	-1.73	-1.25	NA	NA	NA	NA	NA
ELBW249	ERS4282488	PMW36	L	L.reuteri	4940000	5	4	0	F	C	1	0	1	0	0	0	1	-1.2	-3	-1.63	7	NA	NA	NA	NA
ELBW25	ERS4282264	PMW36	L	L.reuteri	13600000	6	6	0	M	C	1	0	1	0	0	0	1	-1.21	-4.81	-2.39	27	11	NA	NA	NA
ELBW254	ERS4282493	PMW36	L	L.reuteri	15400000	5	7	0	M	C	0	1	0	0	0	1	1	-0.33	-2.21	-2.04	NA	NA	NA	NA	NA
ELBW26	ERS4282265	PMW36	L	Placebo	0	2	4	0	M	V	0	0	0	0	0	1	1	0.33	-2.5	-0.65	NA	NA	NA	NA	NA
ELBW269	ERS4282508	PMW36	L	L.reuteri	15300000	4	6	0	M	V	0	0	0	1	0	1	1	-0.67	0.5	-1.25	NA	NA	NA	NA	NA
ELBW274	ERS4282513	PMW36	L	Placebo	0	5	8	0	M	C	0	0	1	0	0	0	1	1.65	-0.16	0.05	NA	NA	NA	NA	NA
ELBW279	ERS4282518	PMW36	L	Placebo	0	5	8	0	M	C	0	0	0	1	0	1	1	0.14	-1.88	0.11	NA	NA	NA	NA	NA
ELBW283	ERS4282522	PMW36	L	Placebo	0	8	10	0	M	C	0	0	0	0	0	1	1	-0.75	-2.04	-1.1	24	NA	NA	NA	NA
ELBW285	ERS4282524	PMW36	S	L.reuteri	34000000	4	8	0	M	V	1	0	0	1	0	1	1	-2.96	-2.57	-0.86	7	16	NA	NA	NA
ELBW29	ERS4282268	PMW36	S	Placebo	0	7	9	0	M	V	0	0	0	0	0	0	1	-0.84	-1.87	-0.39	NA	NA	NA	NA	NA
ELBW293	ERS4282532	PMW36	S	L.reuteri	56100000	10	10	0	F	C	0	0	0	0	1	1	1	-0.14	-1.6	-0.16	10	NA	NA	NA	NA
ELBW295	ERS4282534	PMW36	S	L.reuteri	500000	6	7	0	M	V	0	0	0	0	0	0	1	-2.63	-2.45	-1.2	NA	NA	NA	NA	NA
ELBW298	ERS4282537	PMW36	S	L.reuteri	21400000	9	10	1	F	C	1	0	1	0	0	0	1	0.1	-0.08	-0.89	NA	NA	NA	NA	NA
ELBW301	ERS4282540	PMW36	S	Placebo	0	8	9	0	F	C	0	0	0	0	0	0	1	-1.22	-1.72	-1.04	NA	NA	NA	NA	NA
ELBW306	ERS4282545	PMW36	S	L.reuteri	2100000	8	8	1	M	C	0	0	1	0	0	0	1	-3.8	-4.16	-3.45	15	NA	NA	NA	NA
ELBW311	ERS4282550	PMW36	S	L.reuteri	62700000	8	9	0	F	C	1	0	0	1	1	1	1	-1.02	-0.07	-0.09	NA	NA	NA	NA	NA
ELBW317	ERS4282556	PMW36	S	Placebo	0	6	8	1	M	C	0	0	0	0	0	0	1	0.32	-0.05	-0.8	NA	NA	NA	NA	NA
ELBW320	ERS4282559	PMW36	S	L.reuteri	12700000	4	5	0	F	C	1	0	0	1	0	1	1	-0.77	0.01	0.01	NA	NA	NA	NA	NA
ELBW323	ERS4282562	PMW36	S	L.reuteri	42600000	4	7	0	F	C	1	0	0	1	1	1	1	-0.19	2.17	0.32	0	NA	NA	NA	NA
ELBW327	ERS4282566	PMW36	S	Placebo	0	5	7	0	M	C	1	0	0	0	0	0	1	-0.34	-3.99	-1.94	8	13	NA	NA	NA
ELBW330	ERS4282569	PMW36	S	L.reuteri	25700000	3	10	0	F	V	0	0	0	1	0	0	1	-1.46	-2.8	-1.43	28	NA	NA	NA	NA
ELBW335	ERS4282574	PMW36	S	Placebo	0	NA	NA	1	M	C	1	0	0	0	0	0	1	-1.29	-0.93	-2.1	24	NA	NA	NA	NA
ELBW338	ERS4282577	PMW36	S	Placebo	0	5	6	0	M	V	0	0	0	1	0	1	1	-1.9	-2.09	-1.24	NA	NA	NA	NA	NA
ELBW340	ERS4282579	PMW36	S	L.reuteri	0	9	10	1	F	C	0	0	1	0	0	0	1	1.06	-1.31	0.88	NA	7	NA	NA	NA
ELBW346	ERS4282585	PMW36	S	Placebo	0	6	7	0	M	C	0	0	0	0	0	0	1	-4.17	-4.46	-4.76	NA	NA	NA	NA	NA
ELBW352	ERS4282591	PMW36	S	L.reuteri	91200000	10	10	1	M	C	0	0	0	0	0	0	1	0.26	-2.13	-1.37	NA	25	NA	NA	NA
ELBW357	ERS4282596	PMW36	S	Placebo	42300000	10	10	1	M	C	0	0	1	0	0	0	1	-0.12	-0.97	-0.06	NA	NA	NA	NA	NA
ELBW360	ERS4282599	PMW36	S	Placebo	0	10	10	0	M	V	0	0	0	0	0	0	1	-1.25	-2.35	-1.12	NA	31	NA	NA	NA
ELBW362	ERS4282601	PMW36	S	L.reuteri	12300000	8	8	0	M	V	1	0	0	0	1	1	1	-2.87	-4.21	-1.68	6	7	NA	NA	NA
ELBW366	ERS4282605	PMW36	S	Placebo	0	10	10	0	F	V	0	0	0	1	1	1	1	-1.2	-1.36	1.93	NA	NA	NA	NA	NA
ELBW372	ERS4282611	PMW36	S	L.reuteri	6070000	9	10	0	M	C	0	1	0	1	1	1	1	-1.72	-2.22	-1.12	20	NA	NA	NA	NA
ELBW378	ERS4282617	PMW36	S	Placebo	0	8	9	0	F	C	1	0	0	0	1	1	1	-0.19	-1.8	-0.37	NA	NA	NA	NA	NA
ELBW382	ERS4282621	PMW36	S	Placebo	0	8	10	0	F	C	1	0	0	0	0	1	1	0.44	-1.9	1.13	NA	NA	NA	NA	NA
ELBW387	ERS4282626	PMW36	S	L.reuteri	3160000	9	9	0	F	C	1	0	0	1	1	1	1	0.61	-1.8	1.59	NA	NA	NA	NA	NA
ELBW390	ERS4282629	PMW36	S	L.reuteri	25800000	8	9	0	F	C	1	0	0	1	0	1	1	0.25	-1.16	1.65	NA	NA	NA	NA	NA
ELBW395	ERS4282634	PMW36	S	L.reuteri	11700000	8	10	1	F	C	1	0	0	1	0	1	1	1.61	-0.68	0.92	NA	NA	NA	NA	NA
ELBW398	ERS4282637	PMW36	S	Placebo	0	4	8	0	M	V	0	0	0	0	0	1	1	-0.87	-0.95	-0.87	NA	NA	NA	NA	NA
ELBW400	ERS4282639	PMW36	S	Placebo	0	10	10	1	M	C	0	0	0	0	0	0	1	0.81	-0.88	-0.73	16	NA	NA	NA	NA
ELBW405	ERS4282644	PMW36	S	L.reuteri	5630000	6	8	0	M	C	0	0	0	0	0	0	1	-0.48	-1.89	1.47	NA	NA	NA	NA	NA
ELBW41	ERS4282280	PMW36	S	L.reuteri	10100000	10	10	1	F	C	0	0	0	0	1	1	1	0.47	-1.1	1.35	NA	NA	NA	NA	NA
ELBW413	ERS4282652	PMW36	S	L.reuteri	7240000	2	8	0	M	C	0	0	0	0	1	1	1	-1.24	-2.53	-1.65	21	NA	NA	NA	NA
ELBW418	ERS4282657	PMW36	S	L.reuteri	6940000	8	9	0	M	C	1	0	0	0	0	0	1	-0.36	-1.27	0.82	NA	NA	NA	NA	NA
ELBW422	ERS4282661	PMW36	S	L.reuteri	6610000	8	8	1	F	C	1	0	0	0	0	0	1	-0.85	-1.53	-1.32	NA	NA	NA	NA	NA
ELBW427	ERS4282666	PMW36	S	L.reuteri	545000	7	8	0	F	C	0	0	0	0	0	1	1	-1.46	-2.77	-0.31	NA	NA	NA	NA	NA
ELBW431	ERS4282670	PMW36	S	Placebo	0	7	8	0	M	V	0	0	0	0	0	0	1	0.32	-0.27	-1.57	NA	NA	NA	NA	NA
ELBW436	ERS4282675	PMW36	S	Placebo	0	10	10	0	M	V	0	0	0	0	0	0	1	-1.31	-1.81	-1.95	NA	NA	NA	NA	NA
ELBW44	ERS4282283	PMW36	S	Placebo	0	10	10	0	M	V	0	0	0	0	0	1	1	0.38	-1.18	0.76	NA	NA	NA	NA	NA
ELBW443	ERS4282682	PMW36	S	Placebo	0	8	9	1	F	C	0	0	0	0	0	0	1	0.34	-2.83	-1.01	NA	NA	NA	NA	NA
ELBW450	ERS4282689	PMW36	S	L.reuteri	0	2	3	1	F	C	1	0	0	0	1	0	1	0.77	0	0.38	NA	NA	NA	NA	NA
ELBW455	ERS4282694	PMW36	S	L.reuteri	0	5	5	1	F	C	1	0	0	0	1	0	1	0.96	-0.92	0.88	NA	NA	NA	NA	NA
ELBW465	ERS4282704	PMW36	S	L.reuteri	23300000	4	8	1	F	C	1	0	0	0	0	0	1	1.75	0.41	1.45	NA	NA	NA	NA	NA
ELBW486	ERS4282725	PMW36	S	Placebo	0	9	9	0	M	C	0	0	0	0	0	0	1	-0.3	-0.54	2.68	NA	NA	NA	NA	NA
ELBW5	ERS4282244	PMW36	S	L.reuteri	3660000	9	10	0	M	V	0	0	0	1	0	1	1	-2.2	-3.01	-2.47	41	16	NA	NA	NA
ELBW503	ERS4282742	PMW36	S	Placebo	0	6	8	1	F	C	0	0	1	0	0	0	1	0.63	-0.53	1.37	NA	NA	NA	NA	NA
ELBW504	ERS4282743	PMW36	S	Placebo	0	1	1	0	M	V	0	0	0	0	0	0	1	0.01	-0.47	-0.39	NA	NA	NA	NA	NA
ELBW513	ERS4282752	PMW36	S	L.reuteri	10100000	3	10	1	M	C	0	0	0	1	1	1	1	0.22	-1.57	-1.35	NA	NA	NA	NA	NA
ELBW518	ERS4282757	PMW36	S	L.reuteri	25900000	9	9	0	M	C	0	0	0	0	0	1	1	-1.07	-3.9	-0.97	NA	NA	NA	NA	NA
ELBW522	ERS4282761	PMW36	S	L.reuteri	0	2	8	0	M	C	0	0	0	1	1	1	1	-1.05	-1.4	-0.38	NA	NA	NA	NA	NA
ELBW530	ERS4282769	PMW36	S	L.reuteri	0	5	7	0	M	C	1	0	0	1	1	1	1	-2.17	-2.97	-2.3	NA	7	NA	NA	NA
ELBW534	ERS4282773	PMW36	S	L.reuteri	0	5	7	0	M	C	1	0	0	1	1	1	1	-0.52	-1.75	-1.32	37	NA	NA	NA	NA
ELBW536	ERS4282775	PMW36	S	Placebo	0	9	10	1	F	C	0	0	0	0	0	0	1	0.46	-0.47	1.15	NA	NA	NA	NA	NA
ELBW543	ERS4282782	PMW36	S	L.reuteri	40500000	8	9	1	F	C	1	0	0	1	0	1	1	-0.96	-2.32	-0.28	6	NA	NA	NA	NA
ELBW553	ERS4282792	PMW36	S	Placebo	0	8	10	1	M	C	0	0	0	1	1	1	1	2.11	0.75	-0.35	NA	NA	NA	NA	NA
ELBW558	ERS4282797	PMW36	S	L.reuteri	8000000	9	9	0	F	V	0	0	0	0	1	1	1	0.79	-0.99	1.65	NA	NA	NA	NA	NA
ELBW59	ERS4282298	PMW36	S	L.reuteri	21500000	4	6	0	F	C	0	0	0	1	1	1	1	-1.28	-1.56	-0.22	NA	NA	NA	NA	NA
ELBW62	ERS4282301	PMW36	S	Placebo	0	2	6	0	F	V	0	0	0	0	0	0	0	-1.47	-3.42	-1.49	4	NA	NA	NA	NA
ELBW66	ERS4282305	PMW36	S	L.reuteri	388000	10	10	0	F	V	0	0	0	0	1	1	1	-1.71	-3.44	-0.49	27	NA	NA	NA	NA
ELBW76	ERS4282315	PMW36	S	Placebo	0	7	10	0	M	V	0	0	0	1	0	1	1	-0.01	-0.9	-0.67	11	NA	NA	NA	NA
ELBW88	ERS4282327	PMW36	S	L.reuteri	10300000	7	8	1	F	C	0	0	0	0	0	0	1	0.91	-1.65	-1.08	NA	NA	NA	NA	NA
ELBW90	ERS4282329	PMW36	S	L.reuteri	0	9	9	0	M	C	1	0	0	0	0	0	1	0	-0.87	-1.26	NA	NA	NA	NA	NA
ELBW94	ERS4282333	PMW36	S	Placebo	0	6	8	0	M	V	0	0	0	0	1	1	1	-0.35	-2.27	-0.16	20	NA	NA	NA	NA
ELBW99	ERS4282338	PMW36	S	Placebo	0	8	10	0	M	C	0	0	0	0	1	1	1	-1.75	-2.38	-2.06	9	45	NA	NA	NA
